# Supplementary material for: Allelic effects on uromodulin aggregates drive autosomal dominant tubulointerstitial kidney disease
Source: EMBO Mol Med. 2023 Oct 26;15(12):e18242. doi: 10.15252/emmm.202318242 (PMC10701617; doi:10.15252/emmm.202318242)
Supplement: Supplementary file 2 — Source Data for Figure 1 [file EMMM-15-e18242-s003.zip]

Archive with 39 entries (34 files):
- Figure_1/
- Figure_1/1A/
- Figure_1/1A/ADTKD-UMOD_age_at_kidney_failure.xlsx
- Figure_1/1B/
- Figure_1/1B/Kaplan-Meier_Curve.xlsx
- Figure_1/1D/
- Figure_1/1D/Normal_Kidney_-_UMOD,_CD3.tif
- Figure_1/1D/Normal_Kidney_-_UMOD,_CD3_(CD3).tif
- Figure_1/1D/Normal_Kidney_-_UMOD,_CD3_(DAPI).tif
- Figure_1/1D/Normal_Kidney_-_UMOD,_CD3_(UMOD).tif
- Figure_1/1D/Normal_Kidney_-_UMOD,_GRP78.tif
- Figure_1/1D/Normal_Kidney_-_UMOD,_GRP78_(DAPI).tif
- Figure_1/1D/Normal_Kidney_-_UMOD,_GRP78_(GRP78).tif
- Figure_1/1D/Normal_Kidney_-_UMOD,_GRP78_(UMOD).tif
- Figure_1/1D/Thumbs.db
- Figure_1/1D/UMOD_p.Arg185Ser_-_UMOD,_CD3.tif
- Figure_1/1D/UMOD_p.Arg185Ser_-_UMOD,_CD3_(CD3).tif
- Figure_1/1D/UMOD_p.Arg185Ser_-_UMOD,_CD3_(DAPI).tif
- Figure_1/1D/UMOD_p.Arg185Ser_-_UMOD,_CD3_(UMOD).tif
- Figure_1/1D/UMOD_p.Arg185Ser_-_UMOD,_GRP78.tif
- Figure_1/1D/UMOD_p.Arg185Ser_-_UMOD,_GRP78_(DAPI).tif
- Figure_1/1D/UMOD_p.Arg185Ser_-_UMOD,_GRP78_(GRP78).tif
- Figure_1/1D/UMOD_p.Arg185Ser_-_UMOD,_GRP78_(UMOD).tif
- Figure_1/1D/UMOD_p.Cys170Tyr_-_UMOD,_CD3.tif
- Figure_1/1D/UMOD_p.Cys170Tyr_-_UMOD,_CD3_(DAPI).tif
- Figure_1/1D/UMOD_p.Cys170Tyr_-_UMOD,_CD3_(GRP78).tif
- Figure_1/1D/UMOD_p.Cys170Tyr_-_UMOD,_CD3_(UMOD).tif
- Figure_1/1D/UMOD_p.Cys170Tyr_-_UMOD,_GRP78.tif
- Figure_1/1D/UMOD_p.Cys170Tyr_-_UMOD,_GRP78_(DAPI).tif
- Figure_1/1D/UMOD_p.Cys170Tyr_-_UMOD,_GRP78_(GRP78).tif
- Figure_1/1D/UMOD_p.Cys170Tyr_-_UMOD,_GRP78_(UMOD).tif
- Figure_1/1E/
- Figure_1/1E/Normal_Kidney_-_PAS.tif
- Figure_1/1E/Normal_kidney_-_Picrosirius_red.tif
- Figure_1/1E/Thumbs.db
- Figure_1/1E/UMOD_p.Arg185Ser_-_PAS.tif
- Figure_1/1E/UMOD_p.Arg185Ser_-_Picrosirius_red.tif
- Figure_1/1E/UMOD_p.Cys170Tyr_-_PAS.tif
- Figure_1/1E/UMOD_p.Cys170Tyr_-_Picrosirius_red.tif
