# Supplementary material for: Allelic effects on uromodulin aggregates drive autosomal dominant tubulointerstitial kidney disease
Source: EMBO Mol Med. 2023 Oct 26;15(12):e18242. doi: 10.15252/emmm.202318242 (PMC10701617; doi:10.15252/emmm.202318242)
Supplement: Supplementary file 2 — Source Data for Figure 1 [file EMMM-15-e18242-s003.zip › Figure_1/1A/ADTKD-UMOD_age_at_kidney_failure.xlsx]

## Sheet: Sheet1
Figure 1A - Age at Kidney Failure in ADTKD-UMOD Patients.
Mutation	C148R	C315Y	R185S	C126R	D196Y	P236L	R222P	D196N	M229R	D59A	C112R	C170Y
	33	45	50	52	48	55	67	60	58	62	64	58
	42	33	28	38	35	29	56	53	63	59	63	63
	46		36	33			29					84
	28		43				47					69
			42
			38
