# Supplementary material for: Allelic effects on uromodulin aggregates drive autosomal dominant tubulointerstitial kidney disease
Source: EMBO Mol Med. 2023 Oct 26;15(12):e18242. doi: 10.15252/emmm.202318242 (PMC10701617; doi:10.15252/emmm.202318242)
Supplement: Supplementary file 2 — Source Data for Figure 1 [file EMMM-15-e18242-s003.zip › Figure_1/1B/Kaplan-Meier_Curve.xlsx]

## Sheet: Sheet1
Figure 1B - Kidney Survival in ADTKD-UMOD Patients.
Age at Kidney Failure	Arg185Ser	Cys170Tyr	Others
	1
50	1
41	0
24	0
34	0
28	1
36	1
43	1
42	1
38	1
43		0
12		0
28		0
58		1
63		1
84		1
86		0
54		0
69		1
42			1
23			0
75			1
55			0
58			0
56			1
66			0
37			0
67			1
56			1
29			1
47			1
			1
			1
			1
39			0
38			0
45			0
			1
60			1
53			1
48			1
35			1
33			0
17			0
62			1
59			1
64			1
63			1
52			1
38			1
33			1
2			0
			1
33			1
42			1
46			1
28			1
38			0
3			0
37			1
31			0
			1
			1
45			1
33			1
			1
23			0
20			0
41			1
46			0
23			1
40			1
			1
			1
79			0
45			0
58			1
63			1
24			0
55			1
29			1
30			0
			1
			1
38			1
			1
			1
51			0
40			0
37			0
62			1
53			0
78			1
			1
