# Supplementary material for: Allelic effects on uromodulin aggregates drive autosomal dominant tubulointerstitial kidney disease
Source: EMBO Mol Med. 2023 Oct 26;15(12):e18242. doi: 10.15252/emmm.202318242 (PMC10701617; doi:10.15252/emmm.202318242)
Supplement: Supplementary file 3 — Source Data for Figure 2 [file EMMM-15-e18242-s007.zip]

Archive with 52 entries (45 files):
- Figure_2/
- Figure_2/2B/
- Figure_2/2B/Thumbs.db
- Figure_2/2B/Umod_KI_Genotype.tif
- Figure_2/2C/
- Figure_2/2C/Thumbs.db
- Figure_2/2C/WB_beta-actin_1_mo.tif
- Figure_2/2C/WB_beta-actin_4_mo.tif
- Figure_2/2C/WB_kidney_UMOD_1_mo.tif
- Figure_2/2C/WB_kidney_UMOD_4_mo.tif
- Figure_2/2C/WB_Quantifications.xlsx
- Figure_2/2C/WB_urine_UMOD_1_mo.tif
- Figure_2/2C/WB_urine_UMOD_4_mo.tif
- Figure_2/2D/
- Figure_2/2D/Thumbs.db
- Figure_2/2D/WB_beta-actin_1_mo.tif
- Figure_2/2D/WB_beta-actin_4_mo.tif
- Figure_2/2D/WB_kidney_UMOD_1_mo.tif
- Figure_2/2D/WB_kidney_UMOD_4_mo.tif
- Figure_2/2D/WB_Quantifications.xlsx
- Figure_2/2D/WB_urine_UMOD_1_mo.tif
- Figure_2/2D/WB_urine_UMOD_4_mo.tif
- Figure_2/2E/
- Figure_2/2E/++_-_UMOD,_CNX.tif
- Figure_2/2E/++_-_UMOD,_CNX_(CNX).tif
- Figure_2/2E/++_-_UMOD,_CNX_(DAPI).tif
- Figure_2/2E/++_-_UMOD,_CNX_(UMOD).tif
- Figure_2/2E/C171Y+_-_UMOD,_CNX.tif
- Figure_2/2E/C171Y+_-_UMOD,_CNX_(CNX).tif
- Figure_2/2E/C171Y+_-_UMOD,_CNX_(DAPI).tif
- Figure_2/2E/C171Y+_-_UMOD,_CNX_(UMOD).tif
- Figure_2/2E/C171YC171Y_-_UMOD,_CNX.tif
- Figure_2/2E/C171YC171Y_-_UMOD,_CNX_(CNX).tif
- Figure_2/2E/C171YC171Y_-_UMOD,_CNX_(DAPI).tif
- Figure_2/2E/C171YC171Y_-_UMOD,_CNX_(UMOD).tif
- Figure_2/2E/R186S+_-_UMOD,_CNX.tif
- Figure_2/2E/R186S+_-_UMOD,_CNX_(CNX).tif
- Figure_2/2E/R186S+_-_UMOD,_CNX_(DAPI).tif
- Figure_2/2E/R186S+_-_UMOD,_CNX_(UMOD).tif
- Figure_2/2E/R186SR186S_-_UMOD,_CNX.tif
- Figure_2/2E/R186SR186S_-_UMOD,_CNX_(CNX).tif
- Figure_2/2E/R186SR186S_-_UMOD,_CNX_(DAPI).tif
- Figure_2/2E/R186SR186S_-_UMOD,_CNX_(UMOD).tif
- Figure_2/2E/Thumbs.db
- Figure_2/2E/UMOD-CNX_colocalization_quantification.xlsx
- Figure_2/2F/
- Figure_2/2F/++_EM.tif
- Figure_2/2F/C171Y+_EM.tif
- Figure_2/2F/R186S+_EM.tif
- Figure_2/2F/Thumbs.db
- Figure_2/2G/
- Figure_2/2G/Plasma_and_Urine_Measurements.xlsx
