# Supplementary material for: Allelic effects on uromodulin aggregates drive autosomal dominant tubulointerstitial kidney disease
Source: EMBO Mol Med. 2023 Oct 26;15(12):e18242. doi: 10.15252/emmm.202318242 (PMC10701617; doi:10.15252/emmm.202318242)
Supplement: Supplementary file 3 — Source Data for Figure 2 [file EMMM-15-e18242-s007.zip › Figure_2/2C/WB_Quantifications.xlsx]

## Sheet: Sheet1
Figure 2C - Western Blot Quantifications
	UMOD (core)					UMOD (urine)
1 mo	+/+	C/+	C/C		1 mo	+/+	C/+	C/C
1	0.607609	1.78471	2.44307		1	1.04618	0.976432	0.544674
2	1.13889	2.37795	3.17645		2	0.945128	0.714401	0.583153
3	1.2535	2.12529	2.7146		3	1.00869	0.783818	0.442582
4	1.1546	1.8172	2.12944		4	1.08403	0.711757	0.388551
5	0.897013	2.19085	1.91741		5	0.915967	0.952481	0.77746
6	0.948385	1.55316	1.38153
	UMOD (core)					UMOD (urine)
4 mo	+/+	C/+	C/C		4 mo	+/+	C/+	C/C
1	0.964128	1.94775	3.14936		1	1.03671	1.06247	0.590993
2	1.00059	1.87601	3.63025		2	1.0755	0.993406	0.5431
3	1.03528	1.73314	3.62483		3	0.887786	1.01117	0.451164
4	0.991616	2.59796	4.21473		4	1.01805	0.966558	0.571566
5	0.938311	2.35227	3.80847		5	0.97594	1.05211	0.210298
6	1.07007	2.36044	3.77667		6	1.00601	0.959675
