# Supplementary material for: Allelic effects on uromodulin aggregates drive autosomal dominant tubulointerstitial kidney disease
Source: EMBO Mol Med. 2023 Oct 26;15(12):e18242. doi: 10.15252/emmm.202318242 (PMC10701617; doi:10.15252/emmm.202318242)
Supplement: Supplementary file 3 — Source Data for Figure 2 [file EMMM-15-e18242-s007.zip › Figure_2/2D/WB_Quantifications.xlsx]

## Sheet: Sheet1
Figure 2D - Western Blot Quantifications
	UMOD (core)					UMOD (HMW)				UMOD (urine)
1 mo	+/+	R/+	R/R		1 mo	R/+	R/R		1 mo	+/+	R/+	R/R
1	1.0363	2.21356	1.85858		1	0.947995	1.46403		1	0.697812	0.303695	0.099961
2	1.0227	2.68216	1.86281		2	1.02615	1.37838		2	1.4066	0.336536	0.106177
3	0.9409	2.29425	1.17384		3	1.02586	1.3413		3	0.895589	0.293983	0.211406
4	0.8943	2.39692	1.75965		4	1.04008	1.34389		4	1.13184	0.409042	0.084815
5	1.0183	2.51565	1.76509		5	1.02588	1.46261		5	0.868164	0.392865	0.099296
6	1.0874	2.07974	1.06329		6	0.934041	1.502
7	1.1498	2.71697	3.48992		7	1.1171	1.64989
8	0.9774	4.41981	4.429		8	0.858449	1.55073
9	0.8728	4.10471	2.99098		9	1.02445	1.50483
	UMOD (core)					UMOD (HMW)				UMOD (urine)
4 mo	+/+	R/+	R/R		4 mo	R/+	R/R		4 mo	+/+	R/+	R/R
1	1.0724	7.72415	3.8874		1	1.29911	1.18948		1	0.89	0.21	0
2	0.6119	7.38396	4.26204		2	0.710495	1.10516		2	1.09	0.29	0.07
3	1.3156	8.60418	2.68698		3	0.990392	2.1434		3	1.02	0.07	0.03
4	1.0482	3.93722	1.95032		4	0.847788	0.784653		4	1.4823	0.12315	0.008826
5	0.9518	3.56591	2.22268		5	1.01347	1.46212		5	0.478567	0.098742	0.008836
6		5.12778	2.01561		6	1.13874	1.71425		6	1.03913	0.153549	0.023183
