# Supplementary material for: Allelic effects on uromodulin aggregates drive autosomal dominant tubulointerstitial kidney disease
Source: EMBO Mol Med. 2023 Oct 26;15(12):e18242. doi: 10.15252/emmm.202318242 (PMC10701617; doi:10.15252/emmm.202318242)
Supplement: Supplementary file 3 — Source Data for Figure 2 [file EMMM-15-e18242-s007.zip › Figure_2/2E/UMOD-CNX_colocalization_quantification.xlsx]

## Sheet: Sheet1
Figure 2E - UMOD/CNX colocalization quantification
	+/+	C/+	C/C	R/+	R/R
1	8.03778	2.02013	21.5408	9.50166	13.2397
2	5.4467	4.80161	7.35671	6.29505	12.2672
3	2.10024	7.10724	21.3325	6.65557	17.7254
4	8.32524	2.52808	4.55533	17.8118	12.9261
5	3.44439	2.85072	4.77015	3.19909	13.8151
6	3.30962	6.07838	6.66106	11.9359	15.3069
7	2.34791	15.1925	5.43288	8.87571	7.99127
8	1.7739	11.2628	7.94014	16.8311	11.7426
9	4.64654	3.25467	13.6741	5.80925	31.3361
10	9.12541	1.80207	15.0933	12.8913	8.94917
11	2.15195	1.79293	7.59142	6.79444	24.0092
12	4.22055	3.34971	7.81301	11.4489	15.0336
13	5.58436	2.82845	2.19787	6.98635	8.75199
14	4.63648	4.92753	9.30026	12.9253	12.1957
15	5.85535	10.9423	6.01238	12.4541	32.672
16	9.90099	1.29377	4.59263	9.61034	20.332
17	2.31986	0.76569	1.63173	5.28961	34.3096
18	1.62473	1.75268	5.56123	7.15797	58.9524
19	2.84638	10.0689	7.57494	7.30268	16.7219
20	4.10331	1.56255	1.92516	4.48066	32.3162
21	4.42438	2.42148	1.62086	4.92429	43.6464
22	4.44717	1.76957	4.21297	8.27301	34.7724
23	7.99521	4.13575	2.65244	7.29892	46.5173
24	4.7093	3.53925	8.71578	6.57123	33.066
25	14.3979	5.23356	6.70161	7.20355	15.3189
26	3.32154	3.1121	5.92128	9.3773	30.8781
27	3.03957	6.91111	8.68929	15.6352	46.0868
28	0.826249	6.86449	3.8727	9.01239	30.5347
29	1.26803	13.0319	34.5753	22.902	60.5432
30	0.695761	1.26566	9.99087	12.6205	16.16
31	1.43004	1.52831	16.041	5.59564	25.9494
32	1.30829	2.53716	14.528	5.82249	11.0971
33	3.57713	4.36226	1.80346	7.58078	19.6817
34	2.64336	1.45196	4.00399	5.06224	7.86888
35	2.01041	3.83122	1.73064	7.52774	19.9441
36	1.87009	2.10273	1.76754	8.75476	5.33154
37	2.187	3.34675	1.7178	7.69623	9.63671
38	1.39592	7.05756	2.08948	9.35584	12.4663
39	1.41368	1.95026	4.22957	3.00266	19.7011
40	1.64081	1.76702	3.33316	8.74765	15.2366
41	2.2357	0.972237	6.48731	9.48384	7.25254
42	1.57783	0.808145	5.41807	15.4919	5.78027
43	1.39898	2.81329	3.65221	22.7285	6.82741
44	2.0627	1.62982	2.79531	8.71769	29.0859
45	2.38123	0.862804	6.60773	12.4345	5.54579
46	1.4504	0.79513	4.83504	5.24565	18.7134
47	1.24686	1.22263	8.36897	5.59113	29.5453
48		1.1992	4.6071	7.21662	18.0024
49		5.33582	4.64585	4.9863	10.2733
50		0.942797	3.24924	7.34479	10.6292
51		0.95234	7.6621	8.55273
52		0.569727	3.09723	7.67836
53			3.28076	2.84887
54			1.40153	9.30193
55			1.78912	8.48864
56			1.26867
57			1.66788
58			1.80011
59			0.941409
60			1.52693
61			1.67482
62			4.92996
63			1.51669
64			3.17104
65			5.41495
66			10.9457
67			3.34554
68			3.14194
69			3.24172
70			1.95888
