# Supplementary material for: Allelic effects on uromodulin aggregates drive autosomal dominant tubulointerstitial kidney disease
Source: EMBO Mol Med. 2023 Oct 26;15(12):e18242. doi: 10.15252/emmm.202318242 (PMC10701617; doi:10.15252/emmm.202318242)
Supplement: Supplementary file 3 — Source Data for Figure 2 [file EMMM-15-e18242-s007.zip › Figure_2/2G/Plasma_and_Urine_Measurements.xlsx]

## Sheet: Sheet1
Figure 2G - BUN, Diuresis and Uosmo measurements in Umod KI Mice.
	BUN (mg/dL)					Diuresis (µL/g.bw/min)					Uosmo (mOsm/kgH2O)					BUN (mg/dL)					Diuresis (µL/g.bw/min)					Uosmo (mOsm/kgH2O)
1 mo	+/+	C/+	C/C		1 mo	+/+	C/+	C/C		1 mo	+/+	C/+	C/C		1 mo	+/+	R/+	R/R		1 mo	+/+	R/+	R/R		1 mo	+/+	R/+	R/R
1	23.8318	16.3551	26.1682		1	0.0431	0.0484	0.0392		1	1209	2196	1281		1	17.757	35.0467	57.0093		1	0.0763	0.0992	0.0628		1	1822	436	2196
2	22.8972	21.9626	22.4299		2	0.0233	0.047	0.0827		2	1911	864	1449		2	12.6168	31.3084	32.7103		2	0.0355	0.1212	0.0241		2	1360	3168	2258
3	21.4953	17.757	16.8224		3	0.0533	0.0297	0.0336		3	1761	1284	2058		3	20.0935	33.1776	41.5888		3	0.0346	0.0562	0.0524		3	1852	1574	1728
4	32.243	27.5701	23.3645		4	0.0359	0.0601	0.039		4	1986	1830	1926		4	15.8879	43.2477	45.7944		4	0.046	0.0399	0.0333		4	3352	2666	1968
5	20.0935	25.7009	17.2897		5	0.0559	0.0831			5	1906	1737	1526		5	18.9579	16.4159	30.3738		5	0.0248	0.0074	0.1298		5	3680	1392	1366
6	17.2897	21.9626	17.6963		6	0.0447	0.0492			6	2079	1998			6	18.2944	41.0981	36.9159		6	0.0277	0.0528	0.0796		6	2036	850	850
7	18.2243	13.0841	23.2056		7	0.0709	0.0613			7	1954	1437			7	19.5701		29.4393		7	0.1293	0.0161	0.0377		7	3171	1864	1266
8	15.4206	21.028	27.5701		8	0.0429	0.0608			8	1761	1995			8	21.5794		42.9907		8	0.003	0.0125	0.1066		8	933	3014	1548
9	14.5981	16.8224	16.0981		9	0.029	0.0568			9	2120	2328			9	22.1355		51.0234		9	0.0365	0.0388	0.0593		9	2760	1178	774
10		16.6636			10		0.0399			10		1696			10			65.9393		10	0.0313	0.0752	0.1664		10	1710	1892	759
11		22.1075			11		0.0293			11		2090			11			64.215		11	0.0012	0.0541	0.1951		11	2020	1749	852
12		19.6402			12		0.0282			12		1673			12			39.8645		12	0.0801	0.0596	0.1953		12	2212	1825	1720
13		18.757			13		0.0509			13		1622			13			18.2944		13	0.0467	0.0896			13	2212	760
14		15.8879			14		0.0285			14		2122								14	0.0615	0.0797			14	1850	1408
15		17.757			15		0.0317			15		2002								15	0.0534	0.1177			15	2430	1272
16		18.6916			16		0.0204			16		2175								16		0.0191			16		2044
17		16.3551																		17		0.0602			17		1184
18		17.757																							18		1374
19		16.2103
20		20.4813
21		13.5841
	BUN (mg/dL)					Diuresis (µL/g.bw/min)					Uosmo (mOsm/kgH2O)					BUN (mg/dL)					Diuresis (µL/g.bw/min)					Uosmo (mOsm/kgH2O)
4 mo	+/+	C/+	C/C		4 mo	+/+	C/+	C/C		4 mo	+/+	C/+	C/C		4 mo	+/+	R/+	R/R		4 mo	+/+	R/+	R/R		4 mo	+/+	R/+	R/R
1	19.6262	33.1776	27.1028		1	0.0403	0.0379	0.0214		1	1118	1374	1172		1	28.5047	52.3364	65.8879		1	0.045	0.116	0.201		1	2775	1584	570
2	29.9065	27.1028	41.1215		2	0.0365	0.0535	0.0786		2	1126	1210	768		2	19.6262	52.3364	70.0935		2	0.039	0.149	0.23		2	2268	1089	570
3	23.3645	20.5607	31.7757		3	0.0194	0.0391	0.044		3	1180	1110	1710		3	22.4299	44.8598	69.6262		3	0.038	0.139	0.269		3	1593	1011	464
4	17.757	13.5514	26.1682		4	0.0511	0.0511	0.033		4	2006	1438	1274		4	20.5607	71.028	75.7009		4	0.045	0.142	0.154		4	2103	894	638
5	17.2897	23.3645	18.6916		5	0.0808	0.0834	0.057		5	1952	584	826		5	17.2897	33.6449	73.3645		5	0.037	0.099	0.286		5	2190	903	612
6	27.5701	20.5607	21.028		6	0.0355	0.0467	0.0297		6		990	972		6	14.0187	53.271	65.8879		6	0.067	0.075			6	2508	861	613
7	18.2243	21.9626	28.972		7	0.06	0.067	0.0612		7		1918	2266		7	22.8972	75.7009	66.8224		7	0.017	0.202			7	1503	993	614
8	16.3551	26.6355	26.1682		8	0.076	0.0412			8		1402			8	20.0935	50	62.1495		8	0.033	0.068			8	1629	720
9	16.6729	31.7757	33.1776		9	0.034	0.0342			9		1714			9	15.8879	52.8037	61.215		9	0.069	0.086			9	2022	826
10	13.5093	22.4299	34.1121		10		0.0341			10		1754			10	16.3551	47.1963	70.0935		10	0.044	0.099			10	1524	1086
11	20.472	25.7009	41.1215		11		0.0417			11		1506			11	14.486	49.5327	84.1121		11	0.084	0.126			11		826
12	12.5794	19.6262	39.7196												12	15.8879	53.271	78.5047							12		827
13	13.6168	31.7757	22.8972												13	14.9533	55.1402	65.4206							13		828
14	17.9019	34.1121	21.9626												14	20.0935	49.0654	75.5467
15	13.6729	18.6916	36.9159												15	22.4299	68.2243
16		27.1028	38.3178												16	17.2897	70.5607
17		22.4299	40.6542												17	27.5701	65.8879
18		17.757	26.6355												18	28.5047	75.2336
19		30.8411	18.6869												19	28.0374	56.0748
20		23.0841	18.7103												20	23.8318	57.0093
21			25.6028												21	20.0935	55.6075
22			28.7243												22	18.6916	52.0327
23			30.0981												23	24.1916	46.9439
24			28.1729												24		42.0327
