# Supplementary material for: Allelic effects on uromodulin aggregates drive autosomal dominant tubulointerstitial kidney disease
Source: EMBO Mol Med. 2023 Oct 26;15(12):e18242. doi: 10.15252/emmm.202318242 (PMC10701617; doi:10.15252/emmm.202318242)
Supplement: Supplementary file 4 — Source Data for Figure 3 [file EMMM-15-e18242-s001.zip]

Archive with 12 entries (9 files):
- Figure_3/
- Figure_3/3B/
- Figure_3/3B/Native_blot.tif
- Figure_3/3B/Partial_Denaturation.tif
- Figure_3/3B/Thumbs.db
- Figure_3/3B/Total_Denaturation.tif
- Figure_3/3D/
- Figure_3/3D/Thumbs.db
- Figure_3/3D/UMOD_C171Y_Solubility.tif
- Figure_3/3D/UMOD_C171Y_Solubility_GAPDH.tif
- Figure_3/3D/UMOD_R186S_Solubility.tif
- Figure_3/3D/UMOD_R186S_Solubility_GAPDH.tif
