# Supplementary material for: Allelic effects on uromodulin aggregates drive autosomal dominant tubulointerstitial kidney disease
Source: EMBO Mol Med. 2023 Oct 26;15(12):e18242. doi: 10.15252/emmm.202318242 (PMC10701617; doi:10.15252/emmm.202318242)
Supplement: Supplementary file 5 — Source Data for Figure 4 [file EMMM-15-e18242-s009.zip]

Archive with 51 entries (44 files):
- Figure_4/
- Figure_4/4B/
- Figure_4/4B/Umod_relative_expression_levels.xlsx
- Figure_4/4C/
- Figure_4/4C/Thumbs.db
- Figure_4/4C/WB_Quantifications.xlsx
- Figure_4/4C/WB_urine_UMOD_1_mo.tif
- Figure_4/4C/WB_urine_UMOD_4_mo.tif
- Figure_4/4D/
- Figure_4/4D/Thumbs.db
- Figure_4/4D/WB_beta-actin_1_mo.tif
- Figure_4/4D/WB_beta-actin_4_mo.tif
- Figure_4/4D/WB_kidney_UMOD_1_mo.tif
- Figure_4/4D/WB_kidney_UMOD_4_mo.tif
- Figure_4/4D/WB_Quantifications.xlsx
- Figure_4/4E/
- Figure_4/4E/Thumbs.db
- Figure_4/4E/WB_Quantifications.xlsx
- Figure_4/4E/WB_tubules_beta-actin.tif
- Figure_4/4E/WB_tubules_GRP78.tif
- Figure_4/4E/WB_tubules_UMOD.tif
- Figure_4/4F/
- Figure_4/4F/RT-qPCR_relative_expression_levels.xlsx
- Figure_4/4G/
- Figure_4/4G/++_-_UMOD,_CD3.tif
- Figure_4/4G/++_-_UMOD,_CD3_(CD3).tif
- Figure_4/4G/++_-_UMOD,_CD3_(DAPI).tif
- Figure_4/4G/++_-_UMOD,_CD3_(UMOD).tif
- Figure_4/4G/++_-_UMOD,_CNX.tif
- Figure_4/4G/++_-_UMOD,_CNX_(CNX).tif
- Figure_4/4G/++_-_UMOD,_CNX_(DAPI).tif
- Figure_4/4G/++_-_UMOD,_CNX_(UMOD).tif
- Figure_4/4G/n°_CD3+_cells.xlsx
- Figure_4/4G/R186S+_-_UMOD,_CD3.tif
- Figure_4/4G/R186S+_-_UMOD,_CD3_(CD3).tif
- Figure_4/4G/R186S+_-_UMOD,_CD3_(DAPI).tif
- Figure_4/4G/R186S+_-_UMOD,_CD3_(UMOD).tif
- Figure_4/4G/R186S+_-_UMOD,_CNX.tif
- Figure_4/4G/R186S+_-_UMOD,_CNX_(CNX).tif
- Figure_4/4G/R186S+_-_UMOD,_CNX_(DAPI).tif
- Figure_4/4G/R186S+_-_UMOD,_CNX_(UMOD).tif
- Figure_4/4G/R186S-_-_UMOD,_CD3.tif
- Figure_4/4G/R186S-_-_UMOD,_CD3_(CD3).tif
- Figure_4/4G/R186S-_-_UMOD,_CD3_(DAPI).tif
- Figure_4/4G/R186S-_-_UMOD,_CD3_(UMOD).tif
- Figure_4/4G/R186S-_-_UMOD,_CNX.tif
- Figure_4/4G/R186S-_-_UMOD,_CNX_(CNX).tif
- Figure_4/4G/R186S-_-_UMOD,_CNX_(DAPI).tif
- Figure_4/4G/R186S-_-_UMOD,_CNX_(UMOD).tif
- Figure_4/4G/Thumbs.db
- Figure_4/4G/UMOD-CNX_colocalization_quantification.xlsx
