# Supplementary material for: Allelic effects on uromodulin aggregates drive autosomal dominant tubulointerstitial kidney disease
Source: EMBO Mol Med. 2023 Oct 26;15(12):e18242. doi: 10.15252/emmm.202318242 (PMC10701617; doi:10.15252/emmm.202318242)
Supplement: Supplementary file 5 — Source Data for Figure 4 [file EMMM-15-e18242-s009.zip › Figure_4/4B/Umod_relative_expression_levels.xlsx]

## Sheet: Sheet1
Figure 4B - Umod relative expression levels
	+/+	R/+	R/-
1	1.08	0.3	0.16
2	1.33	0.2	0.11
3	1.21	0.38	0.15
4	0.78	0.21	0.12
5	0.5	0.36	0.18
6	0.78	0.15
7	0.88
8	1.32
9	0.84
10	1.31
11	0.88
12	1.08
