# Supplementary material for: Allelic effects on uromodulin aggregates drive autosomal dominant tubulointerstitial kidney disease
Source: EMBO Mol Med. 2023 Oct 26;15(12):e18242. doi: 10.15252/emmm.202318242 (PMC10701617; doi:10.15252/emmm.202318242)
Supplement: Supplementary file 5 — Source Data for Figure 4 [file EMMM-15-e18242-s009.zip › Figure_4/4C/WB_Quantifications.xlsx]

## Sheet: Sheet1
Figure 4C - Western Blot Quantifications
	UMOD (urine)
1 mo	+/+	R/+	R/-
1	0.977715	0.155007	0.161351
2	1.02229	0.556146	0.042249
3	0.582642	0.348528	0.082399
4	1.57974	1.18771	0.137958
5	0.837619	0.816707	0.222226
6	1.11461	0.403802	0.304539
7	1.06041	0.536564	0.078065
8	0.824984	0.414037	0.021328
9			0.054582
	UMOD (urine)
4 mo	+/+	R/+	R/-
1	0.66152	0.196543	0.0129122
2	1.49627	0.15905	0.0106443
3	1.41064	0.174054	0.0179819
4	0.62318	0.0748521	0.0424193
5	0.827051	0.182436	0.0503101
6	0.981338		0.0725354
