# Supplementary material for: Allelic effects on uromodulin aggregates drive autosomal dominant tubulointerstitial kidney disease
Source: EMBO Mol Med. 2023 Oct 26;15(12):e18242. doi: 10.15252/emmm.202318242 (PMC10701617; doi:10.15252/emmm.202318242)
Supplement: Supplementary file 5 — Source Data for Figure 4 [file EMMM-15-e18242-s009.zip › Figure_4/4D/WB_Quantifications.xlsx]

## Sheet: Sheet1
Figure 4D - Western Blot Quantifications
	UMOD (core)					UMOD (HMW)
1 mo	+/+	R/+	R/-		1 mo	R/+	R/R
1	0.386876	4.33615	2.20321		1	0.927678	1.52504
2	1.18328	4.96841	1.64891		2	1.10766	1.45572
3	1.33229	4.38604	2.18704		3	1.19772	1.38316
4	0.537335	3.52394	2.15913		4	0.76712	1.54473
5	1.23599	3.73247	2.40839		5	1.07473	2.08438
6	1.32422	2.81615	1.06378		6	0.92509	1.20093
	UMOD (core)					UMOD (HMW)
4 mo	+/+	R/+	R/-		4 mo	R/+	R/R
1	1.01804	3.02567	1.94393		1	1.02382	1.26407
2	0.973455	3.3362	2.21736		2	0.985802	1.60739
3	1.15196	2.88154	2.15949		3	0.934316	1.57525
4	1.04509	2.47213	2.44963		4	0.903476	1.5627
5	0.981486	2.84021	1.72856		5	1.15258	1.29195
6	0.829919		2.02276		6		1.55504
