# Supplementary material for: Allelic effects on uromodulin aggregates drive autosomal dominant tubulointerstitial kidney disease
Source: EMBO Mol Med. 2023 Oct 26;15(12):e18242. doi: 10.15252/emmm.202318242 (PMC10701617; doi:10.15252/emmm.202318242)
Supplement: Supplementary file 5 — Source Data for Figure 4 [file EMMM-15-e18242-s009.zip › Figure_4/4E/WB_Quantifications.xlsx]

## Sheet: Sheet1
Figure 4E - Western Blot Quantifications
	UMOD (core)					UMOD (HMW)				GRP78
	+/+	R/+	R/-			R/+	R/-			+/+	R/+	R/-
1	0.849666	0.853854	0.790199		1	1.04782	1.41435		1	0.304855	2.2086	6.55516
2	1.11388	0.554683	1.45418		2	1.1555	1.35428		2	1.97738	3.39785	4.3929
3	1.11277	0.903013	1.46946		3	1.00911	1.25775		3	0.71776	1.49972	4.44701
4	0.754816	1.39168	1.02697		4	0.953586	1.323
5	0.756413	1.33393	1.05959		5	0.982678	1.21111
6	1.41246	1.82306	1.07394		6	0.851307	1.27042
