# Supplementary material for: Allelic effects on uromodulin aggregates drive autosomal dominant tubulointerstitial kidney disease
Source: EMBO Mol Med. 2023 Oct 26;15(12):e18242. doi: 10.15252/emmm.202318242 (PMC10701617; doi:10.15252/emmm.202318242)
Supplement: Supplementary file 5 — Source Data for Figure 4 [file EMMM-15-e18242-s009.zip › Figure_4/4F/RT-qPCR_relative_expression_levels.xlsx]

## Sheet: Sheet1
Figure 4F - RT-qPCR relative expression levels
	+/+												R/+						R/-
Lcn2	1.15	0.67	0.79	0.51	3.2	0.54	0.59	0.68	0.44	1.79	0.85	0.78	29.93	22.83	26.44	16.33	36.64	16.26	52.12	41.49	36.7	52.21	32.23
Slc12a1	1.38	1.14	1.29	0.82	0.91	0.97	0.95	1.22	0.74	1.07	0.63	0.88	1.09	0.96	1.65	0.77	1.37	0.81	1.16	0.84	1.38	0.94	1.55
Tlr4	1.11	1.37	1.12	0.9	0.83	0.95	1.05	1.07	0.92	0.73	0.86	1.09	1.05	0.96	1.22	1.05	1.2	0.78	1.42	1.17	1.29	1.29	1.14
Ptprc	0.96	0.68	0.69	0.72	1.37	1.01	0.95	1.24	1	1.09	1.24	1.05	1.09	1.19	1.11	1.05	1.46	0.97	3.3	1.9	2.02	1.72	1.93
Cd68	0.97	0.72	1.08	0.7	0.8	0.82	0.66	1.12	0.94	1.28	1.74	1.19	1.42	1.08	2.07	1.01	1.91	0.93	3.41	1.09	2.12	1.31	1.61
Mki67	0.38	1.03	0.48	1.27	0.94	0.22	1.09	0.34	1.05	1.26	2.14	1.8	0.97	0.59	0.8	2.99	0.84	0.63	1.28	1.14	1.33	1.22	0.86
Pcna	0.75	0.75	0.79	0.88	1.2	1.14	1.31	1.1	1.05	0.76	1.26	1.02	0.79	1.11	0.72	1.15	1.03	1.13	0.97	0.92	0.93	0.9	1.02
Ccnd1	1.16	1.82	1.3	0.97	0.62	1.06	0.9	0.78	0.67	1.12	0.73	0.87	0.75	0.69	1.93	0.82	1	0.36	0.7	0.6	0.56	0.48	0.72
Adgre1	0.73	1.16	0.76	0.62	0.99	0.72	0.81	1.47	0.72	1.15	1.53	1.36	1.34	1.45	2.04	0.93	1.77	1.21	4.92	2.83	2.39	2.11	2.88
Fn1	1	1.74	1.16	0.85	0.57	0.89	0.74	0.76	0.81	1.05	1.45		1.08	0.91	1.37	1.07	1.86	0.66	2.23	1.5	1.49	2.04	1.47
Col1a	0.82	1.1	1.28	1.67	1.15	0.74	0.6	0.73	0.8	1.15	0.95		1.84	0.99	1.73	1.91	1.52	0.83	1.36	1.14	1.06	1.7	1.52
Tgfb1	0.91	0.91	1.18	0.89	0.92	0.94	1.07	1.06	1.09	0.99	1.05		0.77	0.82	1.1	0.85	0.88	1.06	1.39	1.01	1.12	1.49	1.29
Acta2	1.42	1.07	1.22	0.72	0.73	0.67	0.69	1.02	0.94	0.96	1.57		0.66	0.55	1.68	0.76	1.2	0.48	1.2	0.71	0.67	0.67	1.09
