# Supplementary material for: Allelic effects on uromodulin aggregates drive autosomal dominant tubulointerstitial kidney disease
Source: EMBO Mol Med. 2023 Oct 26;15(12):e18242. doi: 10.15252/emmm.202318242 (PMC10701617; doi:10.15252/emmm.202318242)
Supplement: Supplementary file 5 — Source Data for Figure 4 [file EMMM-15-e18242-s009.zip › Figure_4/4G/n°_CD3+_cells.xlsx]

## Sheet: Sheet1
Figure 4G - n° of CD3+ cells per field
	+/+	R/+	R/R
1	2	6	4
2	3	5	9
3	3	3	11
4	0	4	7
5	1	3	3
6	1	1	6
7	0	0	5
8	0	2	2
9	0	5	4
10	1	1	8
11	0	1	6
12	0	2	5
13	1	0	6
14	0	4	3
15	2	4	3
16	1	2	1
17	2	2	2
18	0	4	4
19	0	5	4
20	1	3	6
21	2	3	1
22	1	5	2
23	0	3	9
24	0	3	1
25	0	1	9
26	3	2	3
27	1	5	5
28	0	2	11
29	2	3	2
30	0	3	2
31	2	1	4
32	0	2	4
33	1	4	4
34	0	4	4
35	1	4	6
36	2	3	9
37	0	8	3
38	0	3	5
39	1	3	2
40	1	8	1
