# Supplementary material for: Allelic effects on uromodulin aggregates drive autosomal dominant tubulointerstitial kidney disease
Source: EMBO Mol Med. 2023 Oct 26;15(12):e18242. doi: 10.15252/emmm.202318242 (PMC10701617; doi:10.15252/emmm.202318242)
Supplement: Supplementary file 5 — Source Data for Figure 4 [file EMMM-15-e18242-s009.zip › Figure_4/4G/UMOD-CNX_colocalization_quantification.xlsx]

## Sheet: Sheet1
Figure 4G - UMOD/CNX colocalization quantification
	+/+	R/+	R/-
1	1.9958	4.47068	4.671
2	5.74211	1.9646	2.78573
3	4.03109	4.15541	7.26829
4	2.51702	1.82466	4.44491
5	1.71788	1.35638	17.0925
6	1.35963	2.33485	6.8667
7	2.10622	1.66852	2.59231
8	3.11997	1.40967	4.13612
9	1.98288	1.48099	1.99837
10	1.30123	1.92093	3.04461
11	3.0726	2.70999	2.27655
12	4.04837	0.981273	0.925963
13	2.05153	3.21848	2.04652
14	1.33341	0.990416	7.9694
15	1.87564	6.0865	2.08442
16	2.04987	2.19895	2.88073
17	5.01988	2.39276	4.09551
18	1.43622	5.04643	5.97194
19	1.37671	4.96831	1.65564
20	1.42708	5.11843	6.11731
21	1.54642	15.6217	12.6597
22	4.21141	2.86362	4.22156
23	1.72159	7.16876	5.16756
24	4.25399	7.07301	1.32644
25	1.93271	2.84315	1.64539
26	4.75589	7.88916	2.76884
27	3.20742	4.13911	0.947534
28	4.46899	3.54241	0.682629
29	1.53633	3.1677	3.97578
30	4.60157	3.98362	1.64477
31	0.815212	2.30837	3.71143
32	2.67878	3.09534	0.871043
33	0.729057	3.33441	2.26002
34	2.98631	4.39315	2.17767
35	1.0439	3.50324	1.43254
36	1.01417	3.14105	1.3188
37	0.727528	4.29268	0.921668
38	1.85951	2.37461	1.08321
39	1.19025	5.45108	1.25441
40	1.93372	3.15738	1.98688
41	1.75412	4.29239	1.13949
42	2.09939	2.43269	1.8108
43	4.91378	4.61114	2.01965
44	2.91434	3.22063	3.49221
45	3.61773	6.07986	3.79576
46	1.42314	6.63091	5.55317
47	3.72532	3.55142	4.67777
48	0.85676	4.20093	7.28742
49	1.36705	9.08699	4.10342
50	1.66143	6.9849	1.66032
51	1.31642	9.69938	2.74051
52	1.0008	7.56443	2.32558
53	1.14642	3.49728	1.72006
54	0.947762	4.78764	1.72715
55	1.43098	5.46393	10.6229
56	1.0333	9.32275	6.27429
57	1.60544	4.99281	11.346
58	0.773338		19.514
59			18.5448
