# Supplementary material for: Allelic effects on uromodulin aggregates drive autosomal dominant tubulointerstitial kidney disease
Source: EMBO Mol Med. 2023 Oct 26;15(12):e18242. doi: 10.15252/emmm.202318242 (PMC10701617; doi:10.15252/emmm.202318242)
Supplement: Supplementary file 6 — Source Data for Figure 5 [file EMMM-15-e18242-s004.zip]

Archive with 64 entries (60 files):
- Figure_5/
- Figure_5/5A/
- Figure_5/5A/WB_beta-actin.tif
- Figure_5/5A/WB_Quantifications.xlsx
- Figure_5/5A/WB_UMOD.tif
- Figure_5/5B/
- Figure_5/5B/++_-_Picrosirius_red.tif
- Figure_5/5B/++_-_UMOD,_CD3.tif
- Figure_5/5B/++_-_UMOD,_CD3_(CD3).tif
- Figure_5/5B/++_-_UMOD,_CD3_(DAPI).tif
- Figure_5/5B/++_-_UMOD,_CD3_(UMOD).tif
- Figure_5/5B/++_-_UMOD,_GRP78.tif
- Figure_5/5B/++_-_UMOD,_GRP78_(DAPI).tif
- Figure_5/5B/++_-_UMOD,_GRP78_(GRP78).tif
- Figure_5/5B/++_-_UMOD,_GRP78_(UMOD).tif
- Figure_5/5B/C171Y+_-_Picrosirius_red.tif
- Figure_5/5B/C171Y+_-_UMOD,_CD3.tif
- Figure_5/5B/C171Y+_-_UMOD,_CD3_(CD3).tif
- Figure_5/5B/C171Y+_-_UMOD,_CD3_(DAPI).tif
- Figure_5/5B/C171Y+_-_UMOD,_CD3_(UMOD).tif
- Figure_5/5B/C171Y+_-_UMOD,_GRP78.tif
- Figure_5/5B/C171Y+_-_UMOD,_GRP78_(DAPI).tif
- Figure_5/5B/C171Y+_-_UMOD,_GRP78_(GRP78).tif
- Figure_5/5B/C171Y+_-_UMOD,_GRP78_(UMOD).tif
- Figure_5/5B/C171YC171Y_-_Picrosirius_red.tif
- Figure_5/5B/C171YC171Y_-_UMOD,_CD3.tif
- Figure_5/5B/C171YC171Y_-_UMOD,_CD3_(CD3).tif
- Figure_5/5B/C171YC171Y_-_UMOD,_CD3_(DAPI).tif
- Figure_5/5B/C171YC171Y_-_UMOD,_CD3_(UMOD).tif
- Figure_5/5B/C171YC171Y_-_UMOD,_GRP78.tif
- Figure_5/5B/C171YC171Y_-_UMOD,_GRP78_(DAPI).tif
- Figure_5/5B/C171YC171Y_-_UMOD,_GRP78_(GRP78).tif
- Figure_5/5B/C171YC171Y_-_UMOD,_GRP78_(UMOD).tif
- Figure_5/5B/GRP78,_CD3_and_Picrosirius_red_quantifications.xlsx
- Figure_5/5B/R186S+_-_Picrosirius_red.tif
- Figure_5/5B/R186S+_-_UMOD,_CD3.tif
- Figure_5/5B/R186S+_-_UMOD,_CD3_(CD3).tif
- Figure_5/5B/R186S+_-_UMOD,_CD3_(DAPI).tif
- Figure_5/5B/R186S+_-_UMOD,_CD3_(UMOD).tif
- Figure_5/5B/R186S+_-_UMOD,_GRP78.tif
- Figure_5/5B/R186S+_-_UMOD,_GRP78_(DAPI).tif
- Figure_5/5B/R186S+_-_UMOD,_GRP78_(GRP78).tif
- Figure_5/5B/R186S+_-_UMOD,_GRP78_(UMOD).tif
- Figure_5/5B/R186S-_-_Picrosirius_red.tif
- Figure_5/5B/R186S-_-_UMOD,_CD3.tif
- Figure_5/5B/R186S-_-_UMOD,_CD3_(CD3).tif
- Figure_5/5B/R186S-_-_UMOD,_CD3_(DAPI).tif
- Figure_5/5B/R186S-_-_UMOD,_CD3_(UMOD).tif
- Figure_5/5B/R186S-_-_UMOD,_GRP78.tif
- Figure_5/5B/R186S-_-_UMOD,_GRP78_(DAPI).tif
- Figure_5/5B/R186S-_-_UMOD,_GRP78_(GRP78).tif
- Figure_5/5B/R186S-_-_UMOD,_GRP78_(UMOD).tif
- Figure_5/5B/R186SR186S_-_Picrosirius_red.tif
- Figure_5/5B/R186SR186S_-_UMOD,_CD3.tif
- Figure_5/5B/R186SR186S_-_UMOD,_CD3_(CD3).tif
- Figure_5/5B/R186SR186S_-_UMOD,_CD3_(DAPI).tif
- Figure_5/5B/R186SR186S_-_UMOD,_CD3_(UMOD).tif
- Figure_5/5B/R186SR186S_-_UMOD,_GRP78.tif
- Figure_5/5B/R186SR186S_-_UMOD,_GRP78_(DAPI).tif
- Figure_5/5B/R186SR186S_-_UMOD,_GRP78_(GRP78).tif
- Figure_5/5B/R186SR186S_-_UMOD,_GRP78_(UMOD).tif
- Figure_5/5B/Thumbs.db
- Figure_5/5C/
- Figure_5/5C/GRP78_CD3_fibrosis_correlations_with_HMW_UMOD.xlsx
