# Supplementary material for: Allelic effects on uromodulin aggregates drive autosomal dominant tubulointerstitial kidney disease
Source: EMBO Mol Med. 2023 Oct 26;15(12):e18242. doi: 10.15252/emmm.202318242 (PMC10701617; doi:10.15252/emmm.202318242)
Supplement: Supplementary file 6 — Source Data for Figure 5 [file EMMM-15-e18242-s004.zip › Figure_5/5A/WB_Quantifications.xlsx]

## Sheet: Sheet1
Figure 5A - Western Blot Quantifications
	UMOD (HMW/total)
1 mo	C/C	R/+	R/-	R/R
1	28.5344	48.9476	55.6419	64.5453
2	37.0276	48.5032	61.5366	64.3886
3	39.2334	50.9504	53.4036	76.4891
4	57.0075	57.7143	51.1315	73.4366
5	42.572	59.5943	55.8639	73.3954
6	53.8321	62.0911	62.2788	79.6033
7		36.1794		53.435
8		27.8026		50.2234
9		33.179		48.7368
10		27.9384
11		28.7755
12		33.1043
13		24.1483
14		29.6323
15		32.4514
	UMOD (HMW/total)
4 mo	C/C	R/+	R/-	R/R
1	25.28	21.43	33.352	49.893
2	22.1852	18.527	35.8097	54.0275
3	28.1581	19.97	35.9534	57.5414
4	29.1196	23.6185	35.0545	50.9164
5	14.2885	25.5594	38.7398	52.8812
6	19.1021	38.9546	39.4106	67.4374
7	18.54	27.8029
