# Supplementary material for: Allelic effects on uromodulin aggregates drive autosomal dominant tubulointerstitial kidney disease
Source: EMBO Mol Med. 2023 Oct 26;15(12):e18242. doi: 10.15252/emmm.202318242 (PMC10701617; doi:10.15252/emmm.202318242)
Supplement: Supplementary file 6 — Source Data for Figure 5 [file EMMM-15-e18242-s004.zip › Figure_5/5B/GRP78,_CD3_and_Picrosirius_red_quantifications.xlsx]

## Sheet: Sheet1
Figure 5B - GRP78, CD3 and Picrosirius red quantifications
	GRP78 intensity (AU)								CD3+ cells (n°/field)								Fibrosis area (%)
	+/+	C171Y/+	C171Y/C171Y	R186S/+	R186S/-	R186S/R186S			+/+	C171Y/+	C171Y/C171Y	R186S/+	R186S/-	R186S/R186S			+/+	C171Y/+	C171Y/C171Y	R186S/+	R186S/-	R186S/R186S
1	1.87769	25.4651	29.8012	5.0074	5.02501	11.1654		1	2	4	19	10	4	3		1	2.64	2.12	5.04	7.2	11.18	24.15
2	3.17633	24.2874	50.6604	5.20255	5.23669	11.6482		2	5	5	9	9	7	2		2	1.47	1.34	3.66	9.48	8.16	17.48
3	3.34174	22.5628	44.6836	5.37874	5.40823	11.7771		3	2	3	17	8	7	2		3	2.58	2	4.1	8.81	10.2	14.16
4	3.39438	17.5143	14.2314	5.56762	5.44032	13.2935		4	4	3	2	7	2	1		4	1.39	1.97	4.2	8.38	12.11	18.8
5	3.47788	11.8149	37.0489	6.1528	5.99764	14.9596		5	1	4	11	8	6	4		5	0.95	1.5	3.07	6.9	9.92	18.02
6	3.50563	26.012	8.96087	6.37613	6.24595	15.5093		6	1	2	13	19	3	36		6	0.79		4.43
7	3.69324	12.1026	16.2926	6.7044	6.26256	15.5725		7	0	3	6	24	4	33		7	1.42		3.51
8	3.7903	5.59894	9.49312	6.76175	6.28471	16.1523		8	1	2	5	16	1	30		8	1.43
9	3.83499	41.7681	48.6535	6.86604	6.30439	19.4716		9	2	1	6	22	2	22		9	1.45
10	3.855	11.5886	21.4178	6.91385	6.37313	20.3731		10	1	3	1	13	2	38		10	0.82
11	3.9738	8.85783	15.6322	6.94955	6.40771	20.7829		11	2	4	13	6	4	18		11	0.88
12	4.00088	5.64013	10.7908	7.16458	6.52158	21.245		12	1	4	12	4	6	5
13	4.02865	7.18554	19.1113	7.18411	6.6394	22.7738		13	3	5	19	8	7	3
14	4.03333	8.20039	13.9782	7.20392	6.7033	23.8034		14	2	0	8	9	3	3
15	4.13986	9.86233	21.143	7.31302	6.91991	24.8228		15	0	3	8	3	5	8
16	4.146	15.6091	14.8495	7.45038	7.00062	26.8999		16	0	5	4	11	2	14
17	4.17218	7.78526	48.686	7.64298	7.09137	27.1766		17	2	5	3	5	8	32
18	4.18947	7.59247	27.3454	7.91595	7.2253	27.8062		18	1	4	0	3	1	22
19	4.25202	23.1273	28.7656	8.2806	7.31214	28.222		19	3	0	0	5	2	13
20	4.25616	25.2906	18.542	8.36715	7.32632	32.7044		20	0	0	7	4	7	23
21	4.31021	6.80115	65.8176	8.38481	7.37275	33.1045		21	3	6	16	14	5	8
22	4.44672	26.5521	26.6428	8.57178	7.38566	34.1088		22	10	7	6	4	24	7
23	4.4652	32.8133	9.68282	8.59044	7.66757	34.2365		23	0	8	4	1	21	9
24	4.54578	22.0696	41.6421	8.67086	7.81042	34.2643		24	0	2	6	5	13	14
25	4.54922	5.21637	48.6874	8.6839	7.95248	34.9366		25	5	3	12	8	5	6
26	4.55062	34.5896	51.6219	8.70935	7.9829	35.4748		26	2	2	4	10	22	42
27	4.55153	9.96249	22.1946	8.78459	8.00586	36.8452		27	5	3	9	12	21	18
28	4.57531	11.5918	18.8885	8.80759	8.03187	37.5271		28	1	2	8	13	24	11
29	4.57839	14.2617	18.0043	8.87832	8.12291	37.8216		29	1	0	9	14	10	53
30	4.59155	6.07634	31.7562	8.9749	8.15523	38.079		30	0	6	4	12	11	10
31	4.61362	3.4056	6.83677	9.17201	8.17699	38.7308		31	3			5	14
32	4.63068	2.47797	37.6911	9.20171	8.19567	38.7667		32	2			5	10
33	4.6325	2.347	42.7053	9.24454	8.23214	39.8729		33	2			8	20
34	4.63721	2.26186	28.9096	9.25209	8.25683	40.4715		34	10			1	19
35	4.68313	3.09446	12.6653	9.30756	8.29283	41.2114		35	4			3	10
36	4.73281	2.43322	15.8104	9.41831	8.29824	41.463		36	3			10	47
37	4.78241	4.22577	28.9879	9.54927	8.35335	42.0791		37	2			7	21
38	4.87352	4.92258	10.161	9.56648	8.44799	43.7842		38	2			1	18
39	4.92339	4.29702	46.2737	9.63103	8.50273	44.4224		39	1			4	12
40	4.94201	4.26549	17.0395	9.64156	8.63321	45.644		40	3			14	6
41	4.94669	3.3885	28.3945	9.65255	8.73797	45.72		41	1			8	22
42	4.94738	5.13619	10.0237	9.69494	8.77933	46.3109		42	0			6	19
43	5.03173	6.00283	10.7316	9.915	8.82148	46.6925		43	5			3	31
44	5.04717	13.2553	8.75589	10.0307	8.82254	46.7167		44	2			2	28
45	5.07736	3.23972	46.8189	10.0595	8.90316	48.9164		45	2			5	11
46	5.14661	3.01394	13.0124	10.2098	8.97418	53.832		46	2			1
47	5.17432	3.91889	11.227	10.2851	9.0389	54.1988		47	3			5
48	5.21318	2.94356	16.3119	10.3088	9.17124	54.2548		48	3			4
49	5.21889	5.92843	31.7761	10.318	9.49841	57.5284		49	3			7
50	5.23702	4.84451	34.625	10.339	9.65512	59.6227		50	1			4
51	5.24446	4.31986	24.7455	10.3616	9.82404	60.6107		51	4			3
52	5.27365	4.31987	24.7455	10.3784	9.84035	62.8685		52	3			2
53	5.27958	6.62658	17.5795	10.4131	10.3991	67.0119		53	0			6
54	5.2804	4.77208	9.56167	10.4144	10.4071	67.1778		54	1			17
55	5.28589	4.06363	22.7649	10.4562	10.6742	117.017		55	3			11
56	5.30056	5.05723	27.1102	10.6598	10.7969	29.6662		56	2			40
57	5.42356	3.93116	43.1813	10.7403	10.8054	21.0991		57	6			8
58	5.43607	4.28296	14.0119	11.2474	11.0106	24.7828		58	2			15
59	5.44229	3.70462	7.33077	11.517	11.1134	28.9252		59	0			37
60	5.47169	4.80566	33.4029	11.5811	11.3101	29.8846		60	2			10
61	5.47174	9.50345	12.1492	11.9322	11.4142	28.0452		61	0			21
62	5.49162	8.63879	40.2181	12.2602	11.4725	29.3315		62	2			14
63	5.52022	7.80266	57.4359	12.3923	11.5805	31.0158		63	3			25
64	5.54657	5.76922	13.2968	12.4328	11.7363	39.0549		64	1			20
65	5.57379	9.6594	45.3997	12.4699	11.8248	26.5987		65	2			11
66	5.6484	3.35842	32.9318	12.8134	11.8298	28.065		66	4			11
67	5.66435	2.55101	48.546	12.9024	11.9023	33.1902		67	1			14
68	5.69077	3.56692	33.0915	13.029	12.0531	42.3263		68	3			8
69	5.74801	6.80043	52.6758	13.0797	12.089	36.291		69	1			5
70	5.81283	6.12828	54.4401	13.1834	12.1744	28.5544		70	1			16
71	5.85244	6.36101	11.2668	13.354	12.3259	28.9224		71	2			11
72	5.85551	3.44559	36.4489	13.5389	12.5161	33.1675		72				15
73	5.85688	3.30533	33.6927	13.6625	12.5371	29.6326		73				8
74	5.89152	7.19705	34.2269	13.8101	12.5712	27.8764		74				19
75	5.92549	12.5753	12.5309	14.0579	12.6575	50.1585
76	5.96088	8.94637	21.7056	14.2182	12.6607	25.8962
77	5.96486	3.26253	6.91281	14.3426	12.8174	32.8279
78	5.96899	6.26212	31.7813	14.5143	12.8343	29.1553
79	6.04401	13.8463	1.55058	14.613	12.8656	36.441
80	6.07302	9.72011	10.6824	15.3813	12.8725	18.9814
81	6.16369	4.32821	4.54163	15.382	12.9799	27.877
82	6.16798	4.34629	3.14098	15.5368	13.1887	37.8194
83	6.19615	3.71806	4.24626	15.5546	13.3071	43.2848
84	6.33598	3.91857	21.2938	15.6757	13.6742	25.1795
85	6.33634	3.62035	22.3185	15.7842	13.81	13.9822
86	6.34405	3.26865	15.0925	15.9569	13.9726	26.6423
87	6.37698	1.96244	5.43908	16.2985	14.3914	29.0759
88	6.37715	5.43495	15.7355	16.424	15.2341	29.8117
89	6.39188	3.10651	15.3748	16.5696	15.4044	20.5575
90	6.43349	4.39356	25.926	16.6646	15.4162	40.1112
91	6.47135	3.49019	9.0766	16.8248	15.4707	35.3847
92	6.65576	1.852	5.41467	16.8345	16.2683	27.6849
93	6.71755	4.11472	13.9767	16.8965	16.4186	92.7062
94	6.87769	5.68185	20.4838	16.9061	16.5116	32.824
95	6.88444	14.0471	29.7262	17.4654	16.5433	39.1137
96	6.8966	5.36247	46.172	17.7355	16.7902	19.4688
97	6.95873	7.43768	24.8307	18.0262	16.8115	32.6224
98	6.97544	3.36985	20.3188	18.7053	17.685	38.7292
99	6.99156	3.55057	13.836	18.8707	18.0963	32.4481
100	7.09306	4.00219	13.9436	18.8851	18.3448	81.8411
101	7.19752	3.42041	17.6966	19.0228	18.4035	58.9884
102	7.22959	4.51928	10.5112	19.5644	19.011	43.5153
103	7.36729	3.16788	14.3556	19.5858	19.3594	18.3547
104	7.39888	3.56973	15.8908	19.6906	20.6785	12.9242
105	7.54647	2.06373	10.0222	19.8652	21.9033	23.4947
106	7.67568	6.94028	18.6423	20.5378	21.9423	51.3871
107	7.79582	5.20808	17.8454	20.8424	22.3364	72.033
108	7.88353	2.50196	10.3056	21.0393	23.7781	129.349
109	8.24202	2.75943	14.932	21.4123	23.9096	64.7476
110	8.41588	7.1838	41.3895	21.6131	25.5533	56.5156
111	8.62232	5.30506	27.8705	21.9477	25.7792	58.9412
112	8.71082		11.207	22.1663	25.7823	50.3572
113	8.75219		13.5759	22.2142	25.8866	66.2854
114	8.77359		12.9912	22.4961	25.8917	47.3462
115	8.80472		13.5772	22.9748	27.3495	95.3979
116	8.9192		12.6561	23.1741	29.1155	82.1672
117	8.94108		12.8654	23.6557	30.2583	49.6681
118	9.0081		9.2548	23.7452	30.2891	37.2878
119	9.22625		7.30639	24.1573	30.322	25.8412
120	9.31644		10.1904	24.355	31.4064	64.368
121	9.47017		12.3187	24.3597	39.0479	48.604
122	9.66695		7.9436	25.3249	41.7224	55.615
123	10.1926		10.0938	25.3616	42.5846	28.9671
124	10.9753		17.4967	26.5905	45.2603	19.6135
125	11.1153		38.6238	26.7467	69.0419	21.9209
126	11.2076		10.9266	27.0614	16.6453	19.0463
127	11.9994		15.9888	27.5721	16.8191	23.1379
128	12.114		47.6914	28.1282		29.6531
129	12.7373		31.849	28.4392		73.2023
130	13.0154		16.0529	28.8902		19.0593
131	13.0754		23.7646	29.5947		28.7899
132	13.1157		11.1067	30.4222		59.4143
133	13.1206		15.8952	30.6686		38.8942
134	13.1693		7.36484	31.6488		27.5028
135	13.3173		8.06298	31.7678		44.2871
136	13.7986		8.18172	32.3218		46.1579
137	14.6364		15.4724	32.5089		93.4633
138	14.6958		16.0528	33.6305		56.0431
139	14.8024		17.9031	35.4541		41.9248
140	15.1966		12.3378	35.5643		45.3839
141	15.4841		11.3652	35.9732		35.7102
142	15.5665		8.87507	36.3179		18.1225
143	16.5562		1.52204	37.7707
144	17.0775		19.9145	38.7207
145	17.4315		10.342	40.4374
146	17.7785		21.2187	41.3373
147	17.7851			41.4079
148	18.8951			42.073
149	18.9517			56.3882
150	20.559			58.6114
151	21.0938			59.5385
152	22.0153			67.1184
153	22.0441			68.748
154	22.9821			77.6749
155	23.1767			3.98473
156	23.7658			4.4744
157	25.1705			5.04497
158	26.0557			5.07232
159	27.3108			5.07387
160	27.3451			5.20462
161	29.3825			5.28499
162	31.1445			5.38928
163	33.212			5.46324
164	39.4453			5.53509
165	42.5374			5.54009
166	55.0473			5.73381
167	76.3794			5.76079
168	2.07222			5.89101
169	2.67503			5.94561
170	2.7982			6.06153
171	3.02158			6.08397
172	3.88514			6.2261
173	3.78063			6.31618
174	4.26875			6.3186
175	4.40385			6.50138
176	4.99315			6.63206
177	5.59657			6.73525
178	6.37068			6.78363
179	7.20115			6.86963
180	7.95952			7.09081
181	8.0338			7.1581
182	10.4485			7.19715
183	10.0506			7.29984
184	11.0459			8.02472
185	11.125			8.22214
186	11.2845			8.31706
187	12.1968			9.04939
188	13.565			9.08821
189	14.6756			9.26678
190	15.2102			9.34381
191	16.8791			9.50492
192	28.3916			9.98223
193				10.1097
194				10.7996
195				10.9452
196				11.8961
197				11.9407
198				12.1903
199				13.5568
200				14.6469
201				16.3325
202				16.4572
203				20.9366
204				21.9994
205				22.0656
206				24.0613
207				24.1682
208				28.6562
				5.28841
				3.8753
				4.63548
				3.54978
				3.89588
				2.55791
				5.50793
				4.91556
				3.01576
				3.76771
				4.3587
				3.537
				6.49234
				14.1004
				7.6885
				19.02
				2.84879
				9.09748
				5.6227
				8.23154
				25.7014
				6.68919
				10.2217
				3.93414
				10.47
				4.14263
				11.1941
				11.2478
				6.8896
				12.1307
				13.0824
				3.69389
				4.43808
				4.06396
				4.05084
				20.146
				14.6805
				11.2295
				15.1583
				6.58583
				18.0542
				12.0113
				14.6572
				6.11314
				16.8868
				24.7153
				46.0236
				7.63505
				5.21167
				4.54047
				7.20423
				4.0855
				7.12558
				6.93849
				17.5026
				4.9362
				4.88635
				9.02354
				6.74851
				43.0813
				6.30922
				4.66214
				3.25708
				3.94817
				22.2966
				3.02469
				4.80451
				3.95085
				6.86891
				8.11559
				4.24542
				6.27066
				8.39123
				4.82816
				5.90406
				11.4439
				3.57279
				3.99741
				3.42513
				4.90442
				3.38041
				10.9914
				12.2295
