# Supplementary material for: Allelic effects on uromodulin aggregates drive autosomal dominant tubulointerstitial kidney disease
Source: EMBO Mol Med. 2023 Oct 26;15(12):e18242. doi: 10.15252/emmm.202318242 (PMC10701617; doi:10.15252/emmm.202318242)
Supplement: Supplementary file 6 — Source Data for Figure 5 [file EMMM-15-e18242-s004.zip › Figure_5/5C/GRP78_CD3_fibrosis_correlations_with_HMW_UMOD.xlsx]

## Sheet: Sheet1
Figure 5C - GRP78/CD3/fibrosis correlations with HMW UMOD
	UMOD HMW/total (%)	GRP78 intensity			UMOD HMW/total (%)	CD3/+ (n° cells/field)			UMOD HMW/total (%)	Fibrosis area (%)
+/+ 1	0	9.24		+/+ 1	0	3		+/+ 1	0	2.64
+/+ 2	0	9.35		+/+ 2	0	2.1		+/+ 2	0	1.47
+/+ 3	0	10.19		+/+ 3	0	2.18		+/+ 3	0	0.87
+/+ 4	0	10.54		+/+ 4	0	2.2		+/+ 4	0	2.58
C171Y/+ 1	0	9.63812		+/+ 5	0	1.9		+/+ 5	0	1.39
C171Y/+ 2	0	7.32307		+/+ 6	0	1.4		+/+ 6	0	6.7
C171Y/+ 3	0	7.30168		+/+ 7	0	2.7		+/+ 7	0	0.95
C171Y/C171Y 1	25.28	23.6436		C171Y/+ 1	0	3		+/+ 8	0	0.79
C171Y/C171Y 2	19.1	18.2649		C171Y/+ 2	0	3		+/+ 9	0	1.42
R186S/+ 1	25.56	9.97326		C171Y/+ 3	0	3.9		+/+ 10	0	1.43
R186S/+ 2	27.28	9.25521		C171Y/C171Y 1	19.1	7.8		+/+ 11	0	1.45
R186S/+ 3	24.95	8.07932		C171Y/C171Y 2	14.29	10.8		+/+ 12	0	0.82
R186S/- 1	35.95	13.4708		C171Y/C171Y 3	25.28	7.4		+/+ 13	0	0.88
R186S/- 2	35.05	14.0324		R186S/+ 1	21.43	11.18		C171Y/+ 1	0	2.12
R186S/- 3	39.41	14.849		R186S/+ 2	19.97	13.08		C171Y/+ 2	0	1.34
R186S/R186S 1	50.92	37.5906		R186S/+ 3	25.56	6.6		C171Y/+ 3	0	2
R186S/R186S 2	49.89	33.2824		R186S/- 1	33.35	9.11		C171Y/+ 4	0	1.97
R186S/R186S 3	67.44	48.6763		R186S/- 2	35.95	12.38		C171Y/+ 5	0	1.5
				R186S/- 3	35.05	12.36		C171Y/C171Y 1	22.19	5.04
				R186S/- 4	39.41	8.83		C171Y/C171Y 2	14.29	3.66
				R186S/R186S 1	67.44	19.1		C171Y/C171Y 3	19.1	4.1
				R186S/R186S 2	57.54	14.1		C171Y/C171Y 4	28.16	3.51
				R186S/R186S 3	49.89	17.8		C171Y/C171Y 5	29.12	4.43
				R186S/R186S 4	50.92	17.1		C171Y/C171Y 6	18.54	4.2
								C171Y/C171Y 7	25.28	3.07
								R186S/+ 1	27.8	8.38
								R186S/+ 2	38.95	8.81
								R186S/+ 3	21.43	9.84
								R186S/+ 4	18.53	8.16
								R186S/+ 5	19.97	10.82
								R186S/- 1	33.35	11.18
								R186S/- 2	35.95	8.16
								R186S/- 3	35.05	10.2
								R186S/- 4	39.41	12.11
								R186S/R186S 1	52.88	24.15
								R186S/R186S 2	57.54	17.48
								R186S/R186S 3	49.89	14.16
								R186S/R186S 4	50.92	18.8
								R186S/R186S 5	67.44	18.02
