# Supplementary material for: Allelic effects on uromodulin aggregates drive autosomal dominant tubulointerstitial kidney disease
Source: EMBO Mol Med. 2023 Oct 26;15(12):e18242. doi: 10.15252/emmm.202318242 (PMC10701617; doi:10.15252/emmm.202318242)
Supplement: Supplementary file 7 — Source Data for Figure 6 [file EMMM-15-e18242-s005.zip]

Archive with 5 entries (2 files):
- Figure_6/
- Figure_6/6A/
- Figure_6/6A/Volcano_plot.xlsx
- Figure_6/6E/
- Figure_6/6E/RT-qPCR_relative_expression_levels.xlsx
