# Supplementary material for: Allelic effects on uromodulin aggregates drive autosomal dominant tubulointerstitial kidney disease
Source: EMBO Mol Med. 2023 Oct 26;15(12):e18242. doi: 10.15252/emmm.202318242 (PMC10701617; doi:10.15252/emmm.202318242)
Supplement: Supplementary file 7 — Source Data for Figure 6 [file EMMM-15-e18242-s005.zip › Figure_6/6A/Volcano_plot.xlsx]

## Sheet: Sheet1
Figure 6A - 4mo R186S/+ vs C171Y/+ volcano plot
Gene name	Log2 Fold change	-Log10 FDR
Lcn2	4.7319	132.98
Egf	-3.0609	98.6585
Akr1b8	3.9462	70.4411
Arhgap36	5.992	66.0382
Gpx6	-2.5032	55.3468
Slc7a11	4.7599	51.5324
Dpt	2.9871	49.0387
Kcnt1	-3.9367	43.2713
Nefl	3.4029	42.135
Trib3	4.0021	37.7677
Umod	-2.0878	36.6373
Cbr3	3.3333	35.5605
Ppp2r2c	4.3192	35.0537
Atf5	2.0935	34.9429
B4galnt2	3.6141	30.6577
Jun	-3.1929	30.6577
Asns	2.204	30.1853
Gabrp	3.9964	29.4553
Zfp36	-2.6251	27.3304
Btg2	-2.9037	26.6941
Aldh18a1	2.3136	24.9859
Tmem207	-2.7148	22.2849
Ckb	-1.8396	22.214
Gsta4	1.5703	22.1393
Ier2	-2.9525	20.4904
Wfdc15b	-1.9008	20.41
Stc2	2.3946	20.373
Gm32857	3.6304	20.3405
Kif1a	2.8724	20.3305
Col18a1	1.0523	20.0821
Nr4a1	-3.6322	19.4537
Abcc3	2.0454	19.1901
Pex5l	-2.8297	19.1901
Astn2	2.074	19.1393
Mthfd2	1.8871	18.9199
Slc38a1	1.7753	18.866
Eda2r	2.5277	18.6089
Ugt2b35	3.3922	18.4595
Fos	-3.4106	17.7638
Cpb2	2.2721	17.7272
Ccn1	-3.1485	17.7121
Ppp1r1a	-1.2678	17.577
Mrc1	1.7477	17.4905
Dusp15	-2.3513	17.1891
Snord14e	-2.7553	17.1652
Csrnp1	-2.4675	17.1645
Aldh1l2	1.9522	16.9409
Ostn	3.3392	16.788
Fcrls	3.1034	16.4704
Gsto1	1.2791	16.3223
Itgb4	1.6044	16.2893
Ier3	-2.2801	16.1594
Dcdc2a	1.3751	15.9853
Gm36797	-2.7925	15.4836
Adh7	2.7303	15.3435
Slc7a3	2.6977	15.228
Il1rn	2.9628	14.8432
Emp2	1.259	14.7748
Nr4a2	-2.9618	14.5896
Tob1	-1.6476	14.2922
Ccn2	-1.619	14.1646
Gm17971	-2.0462	13.9852
Gm32960	-1.7434	13.8775
Sema3c	1.0951	13.859
Rin1	2.0633	13.643
Myof	1.0818	13.643
Ank2	-1.3047	13.643
Npffr2	3.0023	13.4791
Mfsd4a	-1.2077	13.2419
Gem	-2.4689	13.1937
Samd5	2.443	13.1396
Lhfpl2	1.455	12.9152
Il1f9	2.9334	12.7228
Aldh1a2	1.5902	12.7228
Serpina3n	2.856	12.7209
Dusp1	-2.5626	12.5604
Casp4	1.8722	12.5342
Gpr165	2.8996	12.4476
Ahnak2	2.6274	12.4431
F13a1	2.4906	12.4431
Cd163	2.5638	12.4425
Soat2	2.5719	12.4094
Bmp3	1.5737	12.1532
Fam129a	1.5212	12.0628
Loxl4	1.7789	11.9401
Sftpd	2.7111	11.5513
Pck2	1.0576	11.5268
Angptl6	1.9923	11.5239
Lyz2	1.5031	11.5195
Cwh43	-1.1451	11.519
Apold1	-2.2499	11.4466
Smoc2	1.4749	11.427
Aqp4	-1.5775	11.4186
Tenm4	2.1337	11.2463
Sult4a1	2.7555	11.0918
Ccnd2	1.2609	10.955
Faxc	2.2742	10.9368
Pappa	1.8141	10.7184
Fut1	2.677	10.6004
Cxcl1	-2.6618	10.5978
Tenm3	1.3928	10.5948
Aldoc	-1.3119	10.4054
Pcsk6	-1.2627	10.3551
Lgals3	1.245	10.3471
Adamts17	2.641	10.1854
Arc	-2.6573	10.1301
Snord14d	-2.4602	10.0927
Spag5	-1.8233	9.99996
Nav3	1.8119	9.99234
Prune2	2.0871	9.9197
Cx3cr1	1.5666	9.91421
Tspan8	0.75685	9.84506
Cd276	2.4183	9.72008
Unc5b	1.2894	9.61524
Chac1	2.4419	9.60412
Penk	2.0804	9.601
Fosb	-2.198	9.53617
Adm2	2.1006	9.33729
Gp2	-1.661	9.26994
Anxa1	0.90623	9.22073
Gadd45g	-2.3224	9.1842
Nt5c1a	1.5863	8.91325
Cdh3	1.1896	8.91144
Stk32b	-1.0334	8.7782
Bmp5	-2.1002	8.77718
Nefm	2.2996	8.74127
Pkhd1l1	2.1522	8.73684
Mmp14	1.208	8.72283
Ptk7	1.163	8.71453
Golm1	1.0232	8.69323
F13b	-0.8707	8.68183
Slc24a5	2.1658	8.64524
Abcc1	0.93838	8.64083
Kcnk5	-1.6798	8.53453
Dusp6	-1.5319	8.52893
Fads6	-0.90168	8.52893
Ces1h	2.2881	8.46788
Abcc4	1.069	8.45599
Ttc39aos1	2.0172	8.44778
Slc7a5	1.6454	8.44434
Alx1	1.5832	8.44076
Adgrg6	1.2576	8.41037
Itpr3	1.0805	8.40333
Ccl12	2.2889	8.39885
Lrrc66	-1.3653	8.37734
Hap1	1.5211	8.16203
Slc5a3	-1.6295	8.15375
Nupr1	1.1682	8.13933
Mt2	1.3685	8.09974
Nccrp1	-2.2846	8.06383
Perm1	-1.7863	8.04854
Gm9732	2.3586	7.81696
Pla1a	-0.9501	7.81508
Egr3	-2.1391	7.76706
Pvalb	-1.5476	7.68108
Wnt10a	2.1697	7.65191
Cyb5r2	2.2868	7.64664
Gcgr	-1.0881	7.63886
Slc27a6	2.3279	7.6234
Gm30591	-2.172	7.62099
Sdc1	0.88698	7.58008
S100a6	1.4007	7.5737
6330410L21Rik	-1.8084	7.56244
Sgcd	1.4811	7.51194
Ccdc117	-0.94353	7.50854
Pycr1	2.2116	7.48907
Nuak2	-1.7272	7.4368
Gm32718	-1.7305	7.36061
Col1a1	1.4944	7.34227
Chrnb1	1.0586	7.32839
Ppp1r1b	-1.0068	7.19519
Adamts2	1.3502	7.18404
Ptchd1	1.6719	7.08075
Aff2	1.7158	7.07435
Egr1	-2.1164	7.07125
Serpine1	-2.2507	7.03557
Cntn1	1.7568	7.03162
Ttc39a	1.8389	7.03162
Col3a1	1.5902	7.00413
Arl4d	-1.2704	7.00413
Lpo	2.0662	7.00132
Hoxb3	0.96249	6.98506
Ephb2	1.1144	6.96413
Sycn	-2.1471	6.92606
Ctnnd2	2.1899	6.89698
Ptger3	-0.81787	6.88366
Apela	0.79369	6.80763
Tlr1	1.4293	6.75716
Clcnka	-1.0969	6.71781
Gpr34	1.7734	6.69776
Cpne8	0.97082	6.69776
Ugt2b34	1.0539	6.66031
Mab21l3	1.4824	6.64956
Slc9a3	-0.71005	6.54949
Ccdc80	1.2211	6.54216
Phlda3	1.4846	6.54216
Dok2	-1.3081	6.54216
Pim3	-1.4432	6.51422
Bbc3	1.7152	6.51114
Dnajb1	-2.1486	6.51114
Fmod	-1.1315	6.44224
Rbm3	-1.1575	6.39336
Slc6a6	-0.62997	6.39336
Tob2	-1.4836	6.3709
Eif4ebp1	1.1954	6.36963
Ugt2b37	-1.318	6.34338
Nipal2	0.82841	6.33796
Hapln1	-1.7473	6.27524
Serpina10	1.5263	6.26961
Ano1	1.1257	6.13478
Emb	0.7276	6.12448
Rhof	-1.428	6.11971
Fam124a	1.1368	6.07768
Alas1	-1.4102	6.06909
Gjb3	2.0208	6.06527
Mest	1.3383	6.06034
Fn1	1.2171	6.05912
Igsf10	1.6803	6.05241
Samd14	1.2645	6.03913
Idh2	-0.665	6.03774
Gdap10	-1.3283	6.03658
Gm38592	-1.4515	5.98598
Spry4	-1.3047	5.96329
Nr4a3	-1.7909	5.8161
Abi3bp	1.0497	5.81367
Cdh4	1.4358	5.80587
Kit	0.84558	5.77547
C3ar1	1.4295	5.76331
Junb	-2.0174	5.72543
Shd	-1.2644	5.66679
Ltc4s	1.247	5.63611
C1qc	1.13	5.59905
Artn	1.6853	5.59537
Rasd1	-1.3952	5.58636
B4galnt1	0.88894	5.58428
Ifit3b	0.88718	5.58428
Acot11	-0.87649	5.55489
Ces2e	0.96233	5.54458
Thsd4	0.90524	5.52576
Gm30238	1.2064	5.51687
Trib1	-1.4603	5.51522
Rcn1	0.92208	5.50055
Shisa4	1.0993	5.48726
Lmntd1	1.8439	5.4834
Col6a5	1.6731	5.42306
Casp12	1.1537	5.42134
Sik1	-1.2214	5.40145
Abca13	-0.97735	5.39177
Gpr161	1.3276	5.35245
Hspb1	-1.7826	5.3062
Scnn1a	-0.62997	5.30379
Cldn19	0.85165	5.25583
Gm7901	1.0594	5.24768
Krt19	1.2672	5.23969
P2ry13	1.9272	5.23969
Siglec1	1.6655	5.23969
Me3	-0.73535	5.19787
Esrrb	-0.98096	5.19338
Ppp1r15a	-0.76301	5.18357
Slc45a3	-1.0429	5.14875
Spns2	0.86787	5.13593
Stk35	-0.63403	5.126
Fabp3-ps1	-0.81496	5.09539
Mboat1	0.98066	5.0712
Gm4952	1.0077	5.03433
Ttc9	1.7019	4.99632
Bhlhe40	-1.3592	4.99632
Pmaip1	-1.3983	4.96924
Epsti1	1.1288	4.96766
Adamts16	1.1417	4.96158
Bsn	1.8377	4.96158
Cyp1b1	0.79397	4.96158
Ctsc	0.78972	4.95132
Kcnd2	1.9055	4.9265
Srf	-0.9663	4.9114
Ighv5-9	-1.5329	4.90591
Gm3776	1.8689	4.89729
Stxbp4	-0.74007	4.89316
Aspn	-1.5702	4.89184
Phlda1	-1.442	4.88183
Tiparp	-0.842	4.8572
Panx1	1.6594	4.73945
Colgalt2	-0.823	4.73161
Id4	-1.1789	4.72986
Ighv1-80	-1.8757	4.72925
Gm12092	1.8109	4.71084
Pla2g7	1.0291	4.70531
Tnfrsf21	-0.72909	4.70296
Mlip	1.8151	4.67416
Adra2b	-1.0679	4.63181
Snora31	-1.5312	4.63181
Map3k7cl	-1.0554	4.61459
Pigz	1.4308	4.61092
Fa2h	-1.0686	4.61092
Errfi1	-1.7355	4.61092
Gm31555	1.7946	4.60681
Dcun1d3	-0.71784	4.60391
Acsl5	0.61803	4.58915
Capg	0.92613	4.5857
Nfasc	1.8397	4.58358
Ranbp3l	-0.77171	4.57373
Slc30a2	-0.73512	4.56333
Cxcr4	-1.2907	4.55117
Egr2	-1.4544	4.55117
Atf3	-1.7564	4.55065
Adora1	0.94727	4.54983
Slc25a25	-1.8366	4.53359
Gm29779	0.93879	4.52356
Trim66	1.8276	4.52044
Fbn1	1.0255	4.51907
Nampt	-0.5905	4.50053
Ifit3	0.71698	4.47435
Ct55	-1.5734	4.46511
Ccnd1	-0.97158	4.46511
Angptl8	1.4345	4.45785
Pla2g4a	0.65109	4.44051
Spp1	0.82442	4.42636
Id1	-1.4071	4.42218
Slc6a12	-1.3463	4.40651
Slc25a35	-0.70682	4.40427
Ugt1a6a	1.1615	4.39454
Itgam	1.3847	4.38091
Ralyl	-1.542	4.3604
Coch	1.2687	4.35657
Gapdh	-1.0122	4.34833
Klf6	-1.2256	4.34293
Htr1b	-1.7143	4.32584
Slc13a2os	1.7499	4.31821
Slc7a1	0.93911	4.29823
Cryz	-0.56631	4.28559
Kcnn2	-1.337	4.2832
Lama3	-0.823	4.27159
Postn	1.1997	4.26327
Sugct	-0.75374	4.22344
Tubb2b	1.0614	4.22273
Rap1gap	-0.77706	4.22235
Omd	-1.0565	4.17178
Hrh2	1.592	4.16385
Shfl	0.96135	4.15652
Lats2	-0.66963	4.15652
Smad7	-0.83286	4.15652
Ccr5	1.0699	4.15469
Tmeff1	1.4294	4.13916
Gm12854	0.90693	4.13238
Sertad1	-1.1605	4.13238
Osgin1	-1.28	4.13238
Hecw2	-0.83076	4.11231
Klf2	-0.94805	4.11231
Gm31546	-1.7593	4.09663
Lrtm2	-1.3195	4.09393
Mturn	-0.62233	4.0747
S100a11	0.78558	4.06688
Elavl3	-1.6423	4.0344
Oit1	1.5251	4.03259
Mfsd4b3-ps	0.73181	4.02777
Cdh11	1.0476	4.02668
Gm38834	-1.4514	4.02514
Filip1l	-1.0211	4.02514
Gm12426	1.4075	4.02189
Rgs2	-0.98564	4.02168
Per2	-1.4774	4.00545
Pcdh11x	1.5921	3.99719
Lrrc31	1.1016	3.98873
Fat3	1.7107	3.98628
Lrig1	-0.82701	3.97412
Dnase1	-1.1312	3.96369
Tmem98	1.0133	3.95179
Rph3a	-1.514	3.95179
Siah2	-0.77425	3.95113
Slc5a12	-0.71272	3.95113
Fam169b	-0.69555	3.9423
Srgap1	0.91928	3.92849
Camk1d	0.83221	3.92006
Gm7335	-1.6882	3.90351
Trem2	1.7064	3.90316
Clec12a	1.0234	3.88807
Gm34298	1.3851	3.88807
Phgdh	1.1869	3.88316
Slc20a1	-1.0493	3.88316
Evi2a	1.1501	3.88303
LOC106557447	1.607	3.87736
Eprn	-0.6883	3.86947
C7	1.1653	3.86777
P2ry2	-0.87	3.86214
Upb1	-0.54758	3.86088
Cd9-ps	0.72738	3.85996
Wnt4	1.1493	3.8527
Cryab	-0.8475	3.85232
Dnaja4	-1.2455	3.84823
Galnt6	1.2761	3.84741
Crim1	-0.52909	3.84741
Smim24	-0.60619	3.84673
Slit1	1.6589	3.82588
Col6a1	0.98855	3.8144
Mxra8	0.58768	3.81127
Macc1	0.82498	3.78574
Arl15	0.57847	3.78574
Usp2	-0.92556	3.77663
Ubc	-1.0451	3.77557
Gm19619	1.6416	3.77019
Gm5799	1.677	3.77016
Mpc1	-0.84798	3.77016
Cdr2	-0.976	3.76548
Mri1	1.0568	3.76361
Cbr1	0.86572	3.75513
Myom2	-0.63485	3.75513
Gm33906	1.5696	3.75021
Gm7665	0.74864	3.72522
Lpin1	-0.73227	3.72522
Rps18-ps6	1.4376	3.71314
Adamts1	-1.1803	3.71057
Ccdc106	1.3187	3.68208
AI429214	0.9399	3.68208
Polr3e	-1.2323	3.67793
Krt15	1.0138	3.66095
Agfg2	-0.59892	3.65651
Mcl1	-0.78181	3.64923
Steap4	1.0999	3.63958
Ddx60	0.92235	3.63958
Pxmp2	-0.57915	3.63524
Ttll7	0.86763	3.61388
Cpeb2	-0.68091	3.60655
Rcan1	-1.6271	3.59989
Zbed4	-0.68624	3.59957
Snord14c	-1.6526	3.5995
Mxra7	0.74229	3.58195
Wdr82	-0.50427	3.57458
Nrip2	1.1325	3.57342
Lpcat4	0.83598	3.57342
AW822252	-1.2052	3.55655
Cpxm1	1.0906	3.54186
Ctsk	0.79395	3.54186
Kcnb2	1.6191	3.54046
Ppp1r10	-0.87572	3.53611
Susd3	-0.91578	3.53447
Nabp1	-1.0664	3.53329
Actg1	-0.77381	3.53329
Anxa3	0.6602	3.53087
Ifitm3	0.7214	3.53087
Rcn2	-0.4768	3.53065
Mxd1	-0.69881	3.53065
Pdk1	-0.65301	3.526
Gm35330	1.3365	3.52112
Myrf	-0.68115	3.49457
Havcr1	1.322	3.48212
Dnajb4	-1.5476	3.4606
Igkv2-137	-1.6271	3.4606
Jpt2	0.60268	3.45488
Gm40876	1.5357	3.44263
2610524H06Rik	1.1611	3.44263
Wnk1	-0.55221	3.42831
Tubb2a-ps2	1.0309	3.42755
Adamtsl3	-1.4622	3.4223
Mx1	1.263	3.41587
Gm31284	-1.2924	3.41351
Maged2	0.6533	3.4067
Epha2	-1.1847	3.403
Ndel1	-0.63116	3.39955
LOC108167485	1.3029	3.37489
Clec2f	1.5897	3.36516
Etnppl	-1.1178	3.35346
Tmem43	0.48612	3.35157
Ihh	-1.0782	3.32428
Slc40a1	0.76349	3.32409
Mmp28	1.0449	3.32221
Nfkbia	-0.84921	3.31394
Daw1	1.565	3.31124
Plcg2	0.53723	3.31124
Simc1	-0.69202	3.31124
Prr5	-1.0967	3.29908
Tagln	-1.1548	3.28455
Cd52	0.81122	3.27943
Rapgef5	-0.77429	3.27323
Gm5637	0.65143	3.24677
Tent4a	-0.5951	3.23631
Kdelr3	1.144	3.22832
Slc6a17	-0.64578	3.21987
Arhgef2	0.52306	3.20879
Trpm6	-0.87092	3.20612
Slc13a3	-0.59239	3.20605
2810459M11Rik	1.3531	3.19512
Slc44a2	0.49593	3.16343
Wnk4	-0.60183	3.1615
Actb	-0.68185	3.1615
Mccc1	-0.54534	3.15999
Tcn2	-0.43407	3.15842
Pipox	-0.513	3.15093
Rbm4b	-0.57467	3.14884
Scn7a	0.85704	3.14794
Ano4	-1.2594	3.14516
Gpr173	1.2862	3.1435
Zrsr1	-0.7646	3.14071
Rpl10	-0.8088	3.13475
Matn2	0.64965	3.12827
Mknk2	-0.86993	3.12411
Klhl3	-0.67247	3.11483
Lpl	0.85252	3.10556
Orai2	0.90696	3.10556
Pde1a	-0.52289	3.10428
Nckap1l	0.87346	3.10332
Fam81a	-0.74684	3.10332
Trim46	1.2057	3.09672
Tlr13	1.0714	3.09346
Obsl1	1.071	3.09122
Smtn	-0.43108	3.09044
Pik3ap1	1.0341	3.07446
Fcamr	-1.0859	3.07446
Klf4	-0.84222	3.07446
Unc93b1	0.5927	3.04933
Vcan	-1.2353	3.04933
C2cd2l	-0.61186	3.04933
Elmod1	-1.3648	3.04671
Gm11127	-0.73278	3.04671
Dnaja1	-1.2986	3.02921
Flvcr1	-1.0259	3.02411
Rrnad1	-0.6	3.01814
Rfx5	0.6382	3.00684
Ints6	-0.62173	3.00422
Neurog2	-1.4076	3.00235
Lrfn4	1.0022	2.99727
Rpl9	-0.73123	2.99486
Gpnmb	1.482	2.99349
Evl	0.76585	2.99349
B3gnt3	1.0342	2.9846
Gprin2	1.3813	2.97196
Areg	1.4975	2.96301
Brd1	-0.46806	2.94958
Rab39b	0.91325	2.94497
Gpc3	-0.72015	2.93532
Sprr2f	1.3214	2.93052
Aox3	1.0673	2.92064
Plk3	-1.4783	2.92064
B130024G19Rik	1.0065	2.91489
Serping1	0.59789	2.91489
Rnf186	-0.9286	2.91489
Ugt2b5	-0.9774	2.91489
Kdm6b	-0.84887	2.91137
Igkv1-110	-1.3545	2.90816
Snhg17	0.65222	2.90756
Mei4	1.4188	2.90619
Cyp2s1	0.75108	2.90619
4732465J04Rik	-1.1553	2.90609
Uba7	0.68691	2.89579
Cables1	-0.81981	2.88988
Uap1	-0.81111	2.87828
Gm31090	-1.1976	2.87687
Lpin2	-0.57373	2.87481
Bcat2	-0.53858	2.87481
Stxbp5l	-0.60188	2.87406
Gpx3	-0.5775	2.87092
Prom1	0.70563	2.84992
A230070E04Rik	1.4798	2.84212
Klc3	1.0919	2.83407
Ifi27l2a	0.91759	2.82635
Zyx	-0.6941	2.82635
Plekhg3	-0.63476	2.81833
Kif26b	0.87499	2.81539
Yaf2	-0.49504	2.81539
Col4a1	0.52423	2.81491
Hpcal4	1.1804	2.80104
Msr1	1.0692	2.80104
Fam76a	-0.50068	2.78428
Cygb	0.74706	2.77723
Hoxa5	-0.69661	2.77723
Camk2n1	-0.52922	2.7697
Mier3	-0.61118	2.76782
Sdc4	-0.49811	2.76769
Arsb	-0.46365	2.74805
Cyp4f16	0.78195	2.74492
Ms4a4d	1.1635	2.74475
Ttpa	-0.9568	2.73886
Hspa8	-1.2644	2.7371
Zbtb11	-0.71779	2.7371
Chrdl1	-0.98203	2.73537
AA536875	1.0265	2.72223
Tppp	-0.69036	2.72129
Jmjd6	-0.76366	2.71903
Rasgrp1	0.81813	2.71627
Nudt4	-0.50117	2.71627
Trim5	0.90429	2.71294
Ereg	1.4107	2.70688
Sox4	0.74185	2.70688
Elovl2	0.73106	2.70095
Insyn1	1.2676	2.70045
A530020G20Rik	1.1413	2.6936
Vstm2a	-0.73056	2.69345
Tlr9	1.3569	2.68691
Gm31527	-1.2652	2.68643
Tom1l2	-0.40083	2.68626
Pars2	0.73663	2.68588
Calca	-1.2661	2.68588
Cirbp	0.84416	2.68307
Lrrc58	-0.62042	2.68307
Psrc1	1.3324	2.68129
Ptgs2	-1.3364	2.67698
Ifitm10	1.2717	2.67178
Pcca	-0.47222	2.65888
Sox11	1.2909	2.65476
Adcy6	-0.40022	2.65158
Ypel4	1.439	2.64782
Rps12-ps3	0.78431	2.64486
Tgfb3	-1.3301	2.62689
Rflna	-1.2271	2.61865
Ccbe1	-0.65545	2.61438
Gm26550	1.4252	2.61391
Mdk	0.88687	2.60917
Ogdh	-0.38051	2.6088
Dscaml1	1.4136	2.60474
Coq10b	-0.87357	2.60474
Creb3l2	-0.56693	2.60401
Gc	0.96895	2.5939
Slit3	0.79472	2.5939
Gal3st1	-0.73145	2.59086
Lcp1	0.50496	2.57662
Ms4a6b	0.96239	2.5744
mt-Tl1	0.60446	2.57375
Tuft1	-0.67272	2.56605
Odf4	-1.265	2.56503
Myl6	-0.62126	2.56503
Plekhf1	-0.97489	2.56503
Cftr	0.57203	2.55783
Hs6st2	-0.8056	2.55371
Pdgfra	0.59465	2.55166
Ifit1bl2	-1.0843	2.54697
Tmem74	1.1192	2.53949
Scin	0.47552	2.53641
Inka2	1.1582	2.53615
Baiap2	-0.68005	2.53362
Pptc7	-0.59179	2.53362
Lypla1	-0.5953	2.53362
Zfp85	0.76658	2.53319
Ccl20	1.3468	2.5305
Acta2	-0.86092	2.52994
Tkt	0.40333	2.52853
Zfp429	0.74839	2.52373
Cemip	1.3618	2.52087
Wfdc2	0.56588	2.51683
Tbc1d9	0.6198	2.51183
Gucy2g	-1.2517	2.51183
Htr3a	1.3132	2.50986
Id3	-0.89141	2.50983
Bcl7a	-0.60437	2.50624
Fam167a	1.1268	2.50366
Stat5b	-0.44103	2.50079
Rap2b	0.7659	2.49748
Klhl8	-0.65709	2.49748
Plac8	0.62591	2.49562
Synpo2	0.92587	2.49192
Fbln1	0.92315	2.49192
Zbtb21	-0.86291	2.49192
4833439L19Rik	-0.42821	2.49091
C1qb	0.75367	2.49076
Ighv6-3	-1.4059	2.49029
Nfya	-0.7626	2.49029
Svopl	-0.73877	2.47711
C1qa	0.86065	2.47187
Lxn	0.82614	2.47125
Slain2	-0.39793	2.46929
Spi1	0.94325	2.46893
Cry2	-0.65156	2.4675
Pdgfd	-0.47459	2.46372
Fbn2	1.3905	2.46335
Syt17	-0.58775	2.46129
Lrrc20	0.76932	2.45866
Chp2	1.3501	2.45852
Lamc2	0.63037	2.45781
Zfp36l1	-0.77716	2.45781
Il6	-1.0948	2.45321
Insig1	-0.91045	2.45195
Pfkp	0.6692	2.44055
Gm30062	1.3256	2.43661
Mzb1	-1.211	2.43243
Steap1	0.79843	2.42526
Mgp	0.81793	2.42526
Csf2rb2	1.0197	2.42384
Gm46041	-1.002	2.4235
Prodh2	-0.61323	2.42245
Lrp12	-0.80769	2.42086
Capn1	0.48486	2.41851
Phf24	-1.1122	2.41108
Efemp2	0.79969	2.40614
Osmr	0.68023	2.40556
Cfi	0.87588	2.40556
Hbegf	-1.3634	2.40556
Skil	-0.89283	2.40556
Vasn	-0.70537	2.40426
Sirt1	-0.53629	2.39789
5730409E04Rik	0.82218	2.39065
Snx16	-0.66622	2.38901
Zfp36l2	-0.57478	2.38846
Cd9	0.43111	2.38505
Col5a1	0.7196	2.38473
Fam174b	0.58132	2.38473
Cpne7	-1.0447	2.38473
Cyp2j5	-0.38096	2.38366
Ston1	-0.67995	2.38258
Zfp791	-1.0612	2.37352
Krt80	-0.64979	2.36875
Trim17	-0.73986	2.36728
Zfp365	1.3578	2.36064
Rbks	-0.54206	2.36064
Apobec1	0.65964	2.35965
Usp18	0.79278	2.35921
Trim6	1.106	2.35672
Plek	0.77119	2.35672
Fmo3	-1.1507	2.34623
Styx	-0.69132	2.34531
Gfpt2	-1.0274	2.34181
Nfkbiz	-0.75953	2.34144
Htra3	1.2132	2.34111
Spata24	-0.6594	2.33794
Cry1	-1.0788	2.33742
Ppara	-0.68914	2.33731
Drc1	1.3466	2.33573
Kctd8	1.3245	2.33296
Fry	-0.5576	2.32629
Rnf180	-1.138	2.32217
Igkv4-57	-1.0812	2.32217
Rfc3	0.75029	2.32091
Ifi204	0.82311	2.32091
Epb41l5	-0.40533	2.32046
Agxt2	-0.51067	2.31706
Gm40755	-1.0519	2.31508
Flvcr2	-0.71115	2.31508
Srfbp1	-0.54584	2.31508
Igkv8-27	-1.2937	2.31495
Gm6598	1.274	2.31369
Cdkn1c	-0.79738	2.31021
Samd12	0.56173	2.30497
Gpm6b	0.60128	2.30353
Prkag3	-1.232	2.30093
Lrrc19	-0.51489	2.29997
Gm33036	1.33	2.29819
Aox1	1.0075	2.28706
Fam133b	-0.60857	2.28695
Cd72	0.82883	2.2809
Dsg2	0.5933	2.2809
P2ry1	-0.6941	2.2809
Rprd1b	-0.47815	2.2809
Mccc2	-0.44614	2.2809
Gramd1b	-0.60654	2.28065
Tnfrsf25	-1.132	2.27329
Ppp1r36	1.2626	2.27169
Lars	0.41529	2.27169
Cd200	-0.57424	2.27169
Pawr	-0.78076	2.27111
Gm14403	-0.58673	2.26486
Tcf24	0.57213	2.26462
Tyrobp	0.71485	2.26462
Gm32099	1.2677	2.25857
Tspan15	0.49019	2.24956
Hoxa6	-1.0367	2.24956
Gsg1l	1.3388	2.24933
Antxr2	0.62726	2.24933
Cntnap5a	-1.3331	2.2487
Cpq	-0.43111	2.2486
Hif3a	-1.2095	2.24849
Prdm16os	-0.56786	2.24533
Yod1	-0.59538	2.24368
Ms4a6c	1.0613	2.2415
Sec14l3	-0.74464	2.23861
6430553K19Rik	1.0042	2.2383
Trpv5	-0.55801	2.2383
Galnt3	-0.55797	2.2383
Hlf	-0.57165	2.23689
Lipo2	-1.3013	2.23675
Gm35591	1.2091	2.23248
Rassf1	-0.64074	2.23248
Pamr1	0.55429	2.22296
Wdr5b	0.74658	2.22277
Lhx1	-0.58021	2.21655
Ndp	1.3047	2.21464
Gm21154	1.1517	2.20924
Gm34851	1.2725	2.20818
Adgra1	1.3061	2.20457
U2af1	-0.61255	2.20366
Erf	-0.66252	2.20156
A930007A09Rik	0.89001	2.1983
Dusp8	-1.2101	2.19729
Rab6b	-0.57327	2.19729
Dclk1	1.1595	2.197
Serpinc1	-0.94275	2.19616
Amotl2	-0.74992	2.19616
Ms4a6d	1.2051	2.19521
Adgrd1	1.2441	2.19349
Hs3st3b1	-0.76286	2.19349
Slc5a2	-0.65924	2.19349
Ubxn2b	-0.53095	2.19349
Hexim1	-0.53456	2.19349
Kifc3	-0.5183	2.18456
Mllt11	-0.58134	2.18398
Htr4	1.2201	2.18166
Eva1a	-0.6781	2.18025
Svip	-0.38542	2.17994
Sh3bp4	0.55005	2.17643
Aldh7a1	-0.41697	2.17643
Ryr2	-1.0023	2.17591
Pik3cg	0.86314	2.17458
Gm40501	-1.2923	2.17097
Aldh6a1	-0.39911	2.16821
Gm40228	-1.3086	2.15819
Nr0b2	-1.168	2.15147
Nacad	-1.183	2.14903
Fam107a	-0.61666	2.14786
A330032P22Rik	-0.97904	2.14762
2810410L24Rik	0.73622	2.14332
Defb1	-0.64846	2.14323
Gm31862	1.2867	2.14057
Fam241b	0.66225	2.14057
Apoc1	1.1114	2.1372
Polr3d	-0.75843	2.13522
Thrb	-0.51149	2.13346
Hebp2	0.76621	2.13269
Ugt2a3	-0.86145	2.12923
Dhtkd1	-0.61252	2.12842
Zfp273	0.69175	2.1267
Bank1	1.2292	2.12259
Zfp366	-0.88835	2.1175
Atp6v0d2	0.43048	2.11641
Tgfbr2	0.34367	2.11116
Bag3	-0.99304	2.11095
Defb42	0.87464	2.11007
Ccdc136	0.73982	2.11007
B930092H01Rik	-1.0881	2.10958
Timp3	-0.43258	2.10688
Ropn1l	-0.63858	2.09673
Marcks	0.74093	2.09655
Fam114a1	0.6104	2.09558
Pros1	0.45002	2.09355
Mir6992	-1.2856	2.09355
Hesx1	-1.2562	2.08997
Gm8355	-1.151	2.08993
Zfp459	0.81233	2.08932
Fut4	0.87109	2.08932
Csf2rb	0.82647	2.08932
Rhcg	-0.49493	2.08334
Dcn	0.54569	2.08315
Mex3a	0.93678	2.08315
Gm31106	-1.1379	2.08028
Ngfr	1.1143	2.07649
Timp1	1.2269	2.07156
Rbm12b2	-0.58938	2.07156
Hes1	-0.68074	2.07143
Cybb	0.68987	2.06992
Cd68	0.80896	2.06892
Pnrc1	-0.76988	2.06731
Ddias	1.0267	2.06287
Cand2	0.9752	2.06038
Nrg1	0.80236	2.05953
Gnrh1	-0.77077	2.05953
Ch25h	-1.1907	2.05856
Myo3b	-0.67796	2.05494
Lnx2	-0.49887	2.05326
Tnfaip8l2	1.0867	2.05302
P3h2	-0.50792	2.05273
Acss3	-0.50716	2.04919
Taf7	-0.66878	2.04894
Tmem132a	0.63159	2.04661
Bcar3	-0.44627	2.04639
Lrrc8a	-0.50046	2.04374
Rnase4	0.51448	2.03521
Sox13	-0.54283	2.03521
Gm32379	1.2467	2.03375
Rac2	0.76833	2.03227
Kyat1	-0.63764	2.03226
Strn3	-0.47454	2.02981
Tnn	-1.2366	2.02522
Pck1	-1.094	2.02351
Gm20554	-0.7745	2.02289
Nqo1	0.77903	2.02269
Ccdc71l	-0.59479	2.02269
Zfp180	-0.48552	2.02007
Abca4	-0.79718	2.01845
Coro1a	0.63801	2.01515
Zfp458	0.66945	2.01509
Lctl	-0.97995	2.01087
Lsmem2	-0.94118	2.00535
Lpar2	0.92113	2.00389
Mbd1	-0.9391	2.00282
Tmem198b	0.56891	2.00126
Umad1	-0.34095	1.99701
Npy6r	-1.0408	1.99089
Dynlt1c	0.90016	1.98957
Slc16a9	-0.42946	1.9889
Cycs	-0.55237	1.9889
Dhx58	0.90498	1.98818
Oasl2	0.64505	1.98818
Clec4a1	1.065	1.98704
Adgre1	0.79954	1.98704
Numbl	0.86017	1.98704
Rnf11	-0.41717	1.98704
Gpc4	-0.38242	1.98704
Gm33543	-1.0012	1.98284
Slc16a4	-0.42355	1.97803
Mt1	0.66974	1.97523
Ankrd1	-1.1014	1.97273
Cdc37l1	-0.62896	1.97025
Tns1	-0.46218	1.96561
Mafk	-0.6482	1.96437
Nat8f7	-0.7952	1.9621
Rsl1	0.56311	1.96055
Tmc5	0.96928	1.95742
Cdk18	-0.49703	1.95327
Cxcr2	-1.1842	1.94912
Ntrk2	1.0697	1.94761
Prom2	-0.49275	1.94761
Hoxc6	-0.52573	1.94761
Mmp3	1.1864	1.94489
Il1r1	0.53844	1.94116
4930503E14Rik	1.0727	1.94085
Vps13a	-0.50064	1.94066
Ephx1	0.45248	1.94063
Myo1f	0.93153	1.93859
Ripk4	-0.52711	1.93734
Mylk	-0.46785	1.93502
Spty2d1	-0.4999	1.93308
Wee1	-0.54899	1.93167
Gm19744	1.2279	1.93155
Vav3	0.69032	1.93015
Adss	0.46601	1.93015
Cbr2	0.74367	1.92956
Gm36033	1.2172	1.92332
Cdkn1a	1.2228	1.92115
C1qtnf6	0.79365	1.92107
Atg3	-0.47607	1.92067
Metrnl	-0.60278	1.91782
Bcl2a1b	1.0672	1.91585
Hoxb8	0.63	1.91585
Mrc2	0.53302	1.91525
Col15a1	0.84858	1.91525
Ddx3y	-0.6316	1.91525
Sipa1l2	-0.56879	1.91112
Tmem209	0.4731	1.90584
Pgam2	-0.59162	1.90584
Ablim3	-0.66445	1.90494
Jpx	0.73281	1.90434
Igkv3-4	-1.0792	1.90226
Gm15459	-1.0988	1.89674
Thap2	-0.5518	1.89674
Rasgef1b	-0.79239	1.89674
Tmem86b	-0.59349	1.89633
Gm16399	-0.5972	1.89123
Smpx	-1.1164	1.88887
Nat8f2	0.64739	1.88833
D1Ertd622e	-0.49556	1.88776
F630028O10Rik	0.9777	1.88666
A330074K22Rik	0.97156	1.88496
Dusp5	-1.2143	1.88476
Tsc22d3	-1.1058	1.88329
Cav3	1.2015	1.88038
Cdk8	-0.54367	1.87992
Gm30365	-0.95368	1.87943
Musk	1.1893	1.87923
1700067K01Rik	1.0934	1.87634
Mafb	-0.81678	1.87634
Gm35408	1.1427	1.8727
Ngef	-0.50554	1.87176
Tsku	-0.82434	1.87163
Ren1	-0.66351	1.87128
Rad21	-0.36667	1.87128
Apobr	0.89508	1.86902
Col6a2	0.7802	1.86902
Stk40	-0.5808	1.86691
Tmem178b	0.81137	1.86675
C230035I16Rik	0.79659	1.86135
Palld	-0.70105	1.86135
Gm4754	0.61749	1.85596
Gm6309	1.1761	1.85443
Gm17750	-0.60868	1.85443
Mtfp1	-0.47785	1.85393
Il18r1	0.81632	1.85288
Pir	0.83493	1.84921
Bckdhb	-0.74662	1.84921
3110056K07Rik	-0.603	1.84903
Hfe	0.50186	1.84637
Adrb1	-1.0927	1.84485
Capn5	0.52011	1.84445
Ms4a7	1.0962	1.8433
Ctss	0.64567	1.8433
Gm31024	1.0642	1.83968
Ccr2	0.81507	1.8331
Klrd1	1.1423	1.8305
Ddx11	0.71623	1.82798
Mboat2	-0.51496	1.82321
Tns2	-0.4841	1.8216
Gm33587	-1.2155	1.82071
Dnm3os	0.94366	1.81873
Ptgds	-0.92319	1.81873
Ttll9	-1.2108	1.81827
Gm5782	-1.0375	1.8175
Il1b	-1.1051	1.81423
Mapk14	-0.76277	1.81386
Itprip	-0.76832	1.81268
Lrrc52	-0.87218	1.81268
Rgcc	-0.87413	1.8071
Rcc2	0.54456	1.80671
Cramp1l	-0.49391	1.80463
Col1a2	0.63267	1.80443
Ttll4	-0.48475	1.80443
Ngf	-0.88144	1.80443
Cr2	0.8484	1.80156
Slc8a1	-0.74154	1.80156
Ovol1	-0.64561	1.80156
Snx27	-0.38459	1.79923
Tcirg1	0.40473	1.79167
Hsph1	-1.1628	1.78608
Gm31600	-0.75528	1.78608
Hsd17b14	-0.90444	1.78534
Olfr1443	1.1145	1.78162
Gm13398	1.1777	1.77679
Lnx1	-0.64014	1.77609
Acot2	0.73027	1.77224
Lilra5	0.65997	1.77101
Irx2	-0.50294	1.77016
Gm6210	-1.0944	1.76833
Hspe1	-0.53226	1.76833
Ssx2ip	-0.40175	1.76662
Ros1	0.98509	1.76218
Ankrd45	0.6311	1.7602
Syt13	0.97389	1.75751
Rad54l2	-0.5125	1.75751
Cytip	-0.39979	1.75362
Igha	-1.1908	1.74415
Akna	0.65101	1.74393
Clk1	-0.44732	1.74393
Cyth4	0.61653	1.74297
Slc1a4	0.57027	1.74297
Wdr6	0.65323	1.74055
Gm4956	-0.70066	1.74038
Cldn16	0.575	1.7366
Wfdc17	0.80437	1.73589
Glul	-0.6884	1.73589
Cd4	1.0685	1.73577
LOC102636101	-1.1869	1.73535
Apoe	0.58992	1.73499
Abca9	-0.51009	1.73499
Pqlc2	-0.59691	1.73464
Tesc	0.68257	1.73283
Dtx4	0.73304	1.73126
Igkv4-72	-1.1011	1.73126
Sertad2	-0.49617	1.73126
Piga	-0.74154	1.73126
Rab3d	0.51097	1.7307
Adssl1	-0.75119	1.73009
Dnah11	-0.85117	1.72695
Lonrf3	-0.79671	1.72695
Fbxo5	0.69806	1.72663
Col4a2	0.3644	1.72372
Cpxm2	1.0714	1.72148
Dab2	-0.34496	1.72083
Snhg4	0.53344	1.72022
Nrep	0.77113	1.72022
Sh3pxd2a	-0.42561	1.72022
Slc12a3	-0.47426	1.71997
Rtl6	0.69506	1.71783
Klhl6	-0.74236	1.71783
Zfp592	-0.46131	1.71697
Nat8f4	0.63726	1.71523
Cggbp1	-0.40372	1.70366
Aspg	-0.60009	1.69936
Tarm1	-0.85788	1.69919
Selenbp1	-0.41424	1.69919
Fmo1	-0.50282	1.6968
Prdm2	-0.46654	1.69676
Ankrd9	-0.70036	1.69616
Per1	-1.1201	1.69392
Gm28876	0.9984	1.69116
Ints7	0.46047	1.69116
Arhgap44	0.52109	1.68799
Socs7	-0.44782	1.68799
Ighv1-42	-1.1093	1.68734
Gm35562	1.1716	1.6821
Slc39a6	0.49371	1.68166
Lysmd3	-0.55825	1.67888
Prob1	-0.73439	1.67888
Tmem185b	-0.39231	1.67633
Ccr1	0.96383	1.67512
Trim14	0.78036	1.67512
Ghrhr	-1.1674	1.66983
Lgi2	1.1632	1.66553
Clec7a	0.81294	1.66553
Egfr	-0.42625	1.66553
Spry1	-0.6056	1.66553
Snhg18	0.3974	1.66549
Gm8812	-1.1628	1.66125
Fosl2	-1.0631	1.6587
Atxn7	-0.47913	1.65827
Kif1b	-0.81435	1.65416
Gm34502	1.1611	1.65006
AI854703	0.49614	1.65006
Nptx1	-1.1372	1.65006
Irs1	-0.53053	1.65006
Tor3a	0.48593	1.64784
Gm28455	1.1603	1.64733
Cxcl17	1.0218	1.64733
Bcdin3d	0.57187	1.64733
Meis3	0.96075	1.64476
Plcl1	-0.49543	1.64476
Spred3	0.73973	1.6389
Neurl1a	1.0593	1.63782
Hmga1b	0.71464	1.63782
Plpp2	0.40022	1.63605
Jchain	-1.141	1.63384
Napsa	-0.41121	1.63257
Krt18	0.73532	1.63153
Gm41144	1.0808	1.63142
Rnf150	0.7379	1.62975
Phyhip	-0.8396	1.6293
Cebpd	-1.0776	1.62873
Rbm12b1	-0.55949	1.62209
Kcnj12	-0.84478	1.62118
Nav1	0.53469	1.61908
Adh6b	-1.0157	1.61737
Slco4a1	-0.7313	1.61737
LOC108167751	-0.99249	1.61672
Praf2	0.56276	1.61615
LOC108168715	1.1519	1.6157
Gm26708	-0.7508	1.6157
Lipo3	-1.03	1.61475
Eif1	-0.46706	1.61475
Ccl28	-1.1496	1.61338
Gm16174	1.0815	1.61307
Trim61	0.90143	1.61234
Tlcd2	0.71079	1.61183
Rorc	-0.74357	1.61006
Trim63	-0.64054	1.60843
Gm8407	-1.1477	1.60333
Ighv1-81	-1.1207	1.60246
LOC102640059	-0.93106	1.60246
Cntd1	-0.65983	1.60177
Vps37d	0.84715	1.60012
Dntt	-0.84739	1.60012
Rnf169	-0.53655	1.59741
Tspan13	-0.61756	1.59739
Frmd4b	-0.60234	1.59551
Ppfia4	0.81192	1.59428
Plxna3	0.66195	1.59428
Acy1	-0.52719	1.59428
Hsp25-ps1	-1.1418	1.59416
Msantd1	-0.82805	1.59235
Rn18s-rs5	0.76844	1.592
Rbm12	-0.63069	1.59159
Anxa6	0.32383	1.58954
Cachd1	-0.43911	1.58954
Gm36219	1.1315	1.58474
Ankrd13b	0.58692	1.58356
Adra1a	-0.63719	1.58349
Nr1i2	0.68751	1.5796
Chpf2	0.42921	1.5796
Gm39671	0.82203	1.57833
Emx1	-0.56428	1.57489
2610036A22Rik	0.92294	1.57482
Adh5	-0.397	1.57482
Acat1	-0.51266	1.57234
Ccdc125	0.62699	1.57185
Sptssa	-0.34935	1.57185
Rdh12	0.99612	1.57183
Tgfbi	0.51269	1.57041
Lars2	0.70663	1.57041
Nsun7	0.94014	1.57041
Susd4	0.56166	1.57041
Kng2	-0.37092	1.57035
Rbm14	-0.60473	1.56799
Gpr37	1.0814	1.56682
Rhebl1	0.73534	1.56682
Midn	-0.64052	1.56682
Cacnb4	-0.5754	1.56466
Igkv14-111	-1.1253	1.5633
Tbc1d31	0.50439	1.56192
Tnik	0.9236	1.55502
Slamf6	1.117	1.55353
Arhgap27os3	1.121	1.5517
Naaladl1	-1.107	1.5517
Ppia	-0.63243	1.5517
Amd1	-0.50056	1.5517
Slc22a4	-0.50053	1.5517
Srd5a1	-0.66362	1.5517
Hpgds	0.77367	1.5514
Ang	0.81492	1.54954
B4galt2	0.8397	1.54851
Efna4	0.71592	1.54781
Gm10499	0.8043	1.54647
Pld4	0.67761	1.54577
Gm3788	1.0632	1.54564
Clrn3	-0.54449	1.54564
Ck-ps3	-1.0235	1.54429
Muc4	1.0727	1.54368
Mpeg1	0.62962	1.54368
Car9	-0.75468	1.54329
Pde4dip	-0.40891	1.54238
Cyp4f18	1.0491	1.5405
Impdh2	-0.75696	1.5391
Slc9a2	-0.40992	1.53768
Hmcn1	0.80412	1.53208
4931428F04Rik	0.70901	1.53205
Arntl2	0.84411	1.52972
Chst1	-0.70757	1.52922
Gm41259	0.6294	1.52905
Thbs1	-0.68676	1.52603
Grb14	0.39472	1.52343
Akr1c14	-0.56244	1.52028
Tnfaip2	0.57415	1.51994
Ptprc	0.57933	1.51711
Ces2g	-0.65922	1.51132
Gm46631	1.1159	1.50949
Myzap	-0.59188	1.50839
D730003I15Rik	-0.62793	1.50839
Zik1	0.67402	1.50663
Usp54	-0.41642	1.50561
Zmat1	-0.53503	1.5048
1600020E01Rik	-0.55083	1.50342
Cnksr1	0.48008	1.50238
Oas2	0.72513	1.50085
Akirin1	-0.49439	1.49871
9430083A17Rik	0.94691	1.49452
Oasl1	0.82244	1.49398
Hoxa11	0.66401	1.49309
Ube2d1	-0.48671	1.4921
Med21	-0.57703	1.49146
Selenow	0.43073	1.49103
Mir6935	-1.0952	1.49103
Slc50a1	0.41571	1.49069
Gm8399	-0.56967	1.48788
Plp2	0.69201	1.48754
Tlk2	-0.37604	1.48528
Ifitm1	0.68027	1.48435
Sytl1	0.69677	1.48378
Gm15232	1.0213	1.48316
Tlr6	0.98505	1.48257
Nkd1	0.86304	1.48072
Lrrc26	1.1074	1.48024
Cnnm1	-0.49775	1.48024
Tfap2b	0.52698	1.47903
Noct	-1.1033	1.47903
Pard6b	-0.42711	1.4786
Fstl3	-0.70535	1.4786
Phf8	-0.46571	1.47855
Fpr2	1.1014	1.47779
Fam126b	-0.45775	1.47108
Pom121	-0.43665	1.47076
Tcf7	0.87762	1.46994
Zfp830	-0.43438	1.46921
Slc9a3r2	-0.43651	1.46921
Fam43a	-0.50641	1.46545
Vat1	0.40759	1.46335
Gm7816	-0.9887	1.46335
Cntfr	-0.82788	1.46335
Mlx	-0.31981	1.4603
Prrx1	0.55113	1.45826
Masp1	0.74883	1.45826
Lif	1.0796	1.45795
Lep	-1.0722	1.45795
Tk1	-0.7293	1.45795
Gm28913	1.0962	1.45771
Pik3ip1	0.6393	1.4573
Igkc	-1.0728	1.45694
Id2	-0.66496	1.45665
Hoga1	-0.35754	1.45369
Gm31126	-0.93531	1.45369
Mindy2	-0.36451	1.45369
Zfp697	-0.67965	1.45369
Arhgef4	0.93922	1.45123
Glo1-ps	0.68295	1.45123
Zfp655	-0.40783	1.45057
Fcgr1	0.90605	1.44916
Ubiad1	-0.66938	1.44794
Cdc42ep5	0.69649	1.44742
Mb21d2	-0.45917	1.44711
Cpeb4	-0.4421	1.4462
Arl6ip1	-0.35556	1.4462
Hsd11b1	-0.95155	1.4462
Lgals7	1.049	1.44527
Stra6l	0.81859	1.44527
Clca3a2	0.83731	1.44527
C2cd6	-1.0625	1.44527
Sult1b1	-0.53236	1.44314
Fhl2	-0.56636	1.44314
2310008N11Rik	1.0448	1.44216
Sars	0.36412	1.44216
Higd1b	-0.94015	1.44216
BC049715	-0.7767	1.44085
Ighv7-1	-0.61503	1.44037
Ncoa4	-0.54986	1.43849
Tnfrsf19	0.78781	1.43848
Nrde2	0.49634	1.43695
Cd48	0.66467	1.43695
Abhd11os	0.70216	1.43414
Gm10787	-0.90218	1.43414
Aldh1b1	0.69108	1.4339
Ctu1	0.58211	1.4339
G6pdx	0.35858	1.4339
Trpc1	-0.41436	1.4339
Aoah	-0.52596	1.4339
Abcb1a	0.70215	1.43241
Cyp26a1	1.0823	1.42954
Shroom1	-0.90305	1.42919
Zbp1	0.70968	1.42877
Gm42127	-0.72859	1.42859
Smad9	-0.89153	1.42859
Fam53c	-0.33459	1.42837
Arhgdib	0.43577	1.4278
Gm46558	0.92194	1.4278
Arl14ep	0.41705	1.4278
Igkv8-19	-0.99365	1.4278
6820408C15Rik	-0.74054	1.4278
Slc2a13	-0.58903	1.4278
Slc27a2	-0.34815	1.42398
Gm3699	0.77616	1.42331
Car3	-0.67879	1.42313
Gm40109	-0.96975	1.42313
Nrcam	0.68496	1.42243
Piwil2	1.0843	1.42067
Igkv4-68	-0.85126	1.41961
Hibadh	-0.36348	1.41861
Swt1	-0.52273	1.41861
Cd33	0.80197	1.41829
A330033J07Rik	-1.0633	1.41677
Zc3h12a	-0.64322	1.41677
Gzmm	-1.0241	1.41605
Mier1	-0.42362	1.41568
Gm30466	1.0019	1.41528
Sat1	-0.39097	1.41528
Gm32819	0.91549	1.41399
Gm10073	0.58403	1.4137
Vangl2	0.7452	1.41363
Tbc1d10a	-0.55246	1.41327
Gm19792	1.0345	1.41115
4930550C14Rik	0.62289	1.41115
Trak1	-0.33383	1.41115
5730420D15Rik	1.0308	1.40987
Haus8	0.67134	1.40987
Gm35035	1.0265	1.408
Syt8	1.0324	1.40418
Adam11	-0.57406	1.40378
Hnrnph3	-0.43235	1.40277
Anks1b	-0.94313	1.40155
Cyb561d1	0.41948	1.40126
Sowahc	-0.52189	1.40113
Meltf	1.0606	1.39779
Cobll1	-0.30687	1.3972
Ighv10-1	-0.80695	1.39673
Robo3	-0.65865	1.39673
Tmppe	-0.56131	1.39673
Gm32618	1.0169	1.39541
Gramd2	-1.0541	1.3952
Kcnh5	1.0341	1.39049
Dnah8	1.0664	1.39049
Zfp995	0.65951	1.39049
Rpf2	-0.52448	1.39049
Gm5424	-0.45758	1.39049
Oxct1	-0.29826	1.38937
Gm20568	0.97696	1.38817
Mmp19	0.9649	1.38711
Gm39210	-1.0558	1.38711
Tlr8	0.77774	1.38678
Gm36556	0.6231	1.38528
Naaa	0.46967	1.38508
2310061I04Rik	-0.42052	1.38416
Gm9844	0.8415	1.38366
Ptprn2	-0.93469	1.38366
Gpx8	0.42814	1.38327
Lgr6	-1.0513	1.38327
Clcn3	-0.34142	1.38327
Lcor	-0.42658	1.38327
Il1rl2	0.65679	1.38296
Tpbgl	0.9624	1.38256
2410002F23Rik	0.3733	1.38184
Tesk2	-0.44771	1.38184
9930014A18Rik	0.73096	1.38088
Smurf2	-0.31846	1.38088
Gm39547	-0.82652	1.38088
Ttc39c	-0.54538	1.38055
Prkd1	-0.49778	1.37521
Nin	0.4707	1.37503
Gm16437	-0.47398	1.37391
Nbeal2	-0.50313	1.37371
Smim1	-0.45464	1.37168
Gm30001	-0.59634	1.37111
Trmt44	-0.47929	1.36958
Gabra4	-0.83691	1.36941
Sp4	-0.57774	1.36782
C6	1.0061	1.36724
Plscr4	-0.49201	1.36713
Dact2	0.49265	1.36671
Ces2b	0.80212	1.36486
Ptrh2	0.37305	1.36486
Comtd1	0.64597	1.36483
Capn6	0.62423	1.36448
Sparc	0.44695	1.36395
Ptprs	0.46844	1.36238
Stn1	0.53031	1.36238
Bmp4	-0.45386	1.36223
Atp5h	-0.42866	1.3622
Maff	-1.0637	1.36123
Prkcb	0.65938	1.36082
Npr1	-0.44583	1.35868
Malrd1	-0.46225	1.35868
Slc25a53	0.67133	1.35832
Gm38646	-0.8657	1.35832
Tril	0.55803	1.35737
Alcam	0.44251	1.35536
Tuba4a	-0.53689	1.35481
Erbb4	0.48162	1.35438
Trim12c	0.44667	1.3541
Slc15a4	-0.43547	1.35332
Oas1a	0.67635	1.34868
Dcaf4	0.61215	1.34781
Chsy1	-0.59454	1.34781
Fzd8	0.60511	1.34398
Selenon	0.53279	1.34398
Usp31	-0.48702	1.34398
LOC108168353	1.0353	1.34371
Rbm8a	-0.49216	1.34371
LOC102637577	0.99918	1.34307
Gm46180	-0.88168	1.34307
Rps26-ps1	0.41566	1.34284
Fetub	0.80511	1.34131
Gm13648	-0.59137	1.34111
Ttyh1	-0.94011	1.34092
Slc5a8	-0.35394	1.34043
Asb13	-0.37254	1.33979
Nim1k	0.74407	1.33965
Adm	-0.71298	1.33903
Tmem181b-ps	-0.79524	1.33712
Slc26a7	-0.62707	1.33712
Stk32a	-0.56427	1.33666
Trak2	-0.35067	1.33549
Hpd	-0.75539	1.33495
Med13	-0.51107	1.33311
Chordc1	-0.76531	1.33311
Gm30189	0.80038	1.333
Gm39032	0.99399	1.333
C8a	-0.42989	1.333
Rgs5	-0.43597	1.333
Fbxl22	-0.92664	1.33297
Armcx2	0.50541	1.33286
Slfn2	0.47373	1.33244
H2-T23	-0.38262	1.33236
Gm38972	0.94922	1.33029
Gpr3	-1.0156	1.33029
Fbxo32	0.6538	1.32998
Arpc1b	0.44162	1.32778
Snhg5	0.55755	1.32763
Gsta1	0.95358	1.32662
Cyp2d12	-0.96669	1.32209
Ccl8	0.98233	1.31857
Rragd	0.4531	1.31757
Lmo7	-0.3863	1.31629
Ms4a4c	0.98352	1.31276
Trim68	0.58051	1.31276
Asb11	-0.85298	1.31276
Kcnc3	-0.54131	1.31125
Gm42935	-0.95463	1.31017
Lmod1	-0.79347	1.31017
Gm34472	0.48374	1.30822
Cd44	0.65266	1.30345
Gm35884	0.94529	1.30345
Sult1a1	-0.66652	1.30345
Dpyd	-0.52649	1.30345
Cdc25b	0.54668	1.30322
Unc13b	0.41123	1.30198
Gm11963	0.78324	1.30074
Gm10275	0.35039	1.29836
Mpzl1	0.36993	1.29831
Rplp2	-0.78693	1.29692
Sfrp4	0.9723	1.29637
Gm6169	0.52358	1.2955
Inpp5j	-0.4062	1.28931
Pwwp2a	-0.43536	1.28848
Arap1	0.44557	1.28741
Gm6368	-0.68165	1.28741
Ms4a4a	0.97543	1.2867
Gpc6	0.58004	1.28629
Cabcoco1	-0.40545	1.28607
Ndufab1	-0.45281	1.28529
Arsi	1.0173	1.28529
Dpp7	0.43742	1.28493
D730005E14Rik	0.86253	1.28493
Gm46172	-0.63314	1.28493
Pparg	-0.63192	1.28131
2410003L11Rik	-0.94886	1.28131
Dctd	0.80305	1.28076
Fam107b	-0.40557	1.28027
Ndufaf6	-0.39567	1.27982
5830444B04Rik	0.82658	1.27946
Asic2	1.0175	1.27691
Ptms	-0.39914	1.27666
Slc22a26	0.70712	1.27604
Hbb-bt	-0.70216	1.27592
Zfp948	-0.63998	1.27471
Pcdh9	0.84787	1.27416
Hsp90ab1	-0.67236	1.2733
Cfp	0.59728	1.27268
Zdhhc21	-0.38121	1.26974
Agmo	-0.54421	1.26812
5031425E22Rik	-0.44804	1.26696
Plekhg2	-0.58737	1.26683
Itih2	-0.65399	1.26354
Iqgap1	0.36324	1.2633
Zfp300	0.79607	1.2633
Kansl1l	-0.47976	1.26064
2410022M11Rik	0.79266	1.26055
Dapp1	0.5556	1.25998
Srrd	-0.5443	1.25946
Arfgef3	0.70789	1.25884
Igkv1-135	-0.98909	1.25849
Ptp4a1	-0.58677	1.25771
Zfp185	-0.5866	1.25668
Shc2	1.0214	1.25636
Gna14	-0.49607	1.25606
Ache	0.63419	1.2538
Snx31	-0.69995	1.25361
Zfp202	0.61649	1.25233
Glo1	0.64102	1.25168
Ptges3	-0.56677	1.2516
Gm46272	-0.73417	1.25128
Ighv1-82	-1.0109	1.25116
Apobec3	0.52426	1.24869
Phf11a	0.97992	1.24832
Nphs1	-0.38605	1.24832
Fbxo16	0.92958	1.24751
Yrdc	-0.46238	1.24577
Esam	-0.40914	1.24577
Kmt2e	-0.44235	1.24566
Dpysl5	1.0131	1.24542
Dennd5b	-0.46662	1.24542
Slco3a1	-0.45185	1.24519
Lims2	-0.51478	1.24497
Grip1	-0.51282	1.24429
Dpep1	-0.44914	1.24317
Herpud1	-0.68546	1.2429
Zfp867	0.4699	1.24223
Cavin3	0.6805	1.24132
Sbk1	-0.48491	1.23963
Atrnl1	-0.36198	1.23946
Hrg	-0.97482	1.23752
Srgap3	-0.45145	1.23752
Tnip1	0.45124	1.23734
Rgs4	-0.64835	1.23643
Acat2	-0.33357	1.2362
A830021M18Rik	-0.56228	1.23577
Plppr1	0.95388	1.23577
Calb1	-0.58874	1.23556
Katnal2	0.9565	1.23473
Gm46560	0.95363	1.23416
Cldn14	0.82086	1.23175
Igkv6-15	-0.97599	1.23175
Zfpm2	-0.80698	1.23158
Gm46845	0.83936	1.22998
Il20rb	0.87369	1.22998
Fgl2	0.49453	1.22764
Plekhs1	1.0128	1.22743
Zfp551	0.57681	1.22545
Ckap4	0.48598	1.22545
Ssc5d	0.89243	1.22545
Klhl2	-0.40807	1.22545
Birc3	0.47052	1.22486
Zmat3	0.37955	1.22309
Gm6517	-0.40393	1.2226
Ighv1-59	-0.46643	1.22226
Ildr1	0.44634	1.22226
Tmem39a	-0.41586	1.21932
Tnnc1	-0.84127	1.21863
Pvt1	0.63523	1.21667
Ccdc6	-0.43218	1.21667
Foxred2	-0.51935	1.21564
Gm6999	-0.61364	1.21488
Vopp1	0.45374	1.21193
Adrb2	-0.54389	1.21091
Lcp2	0.81672	1.21023
Gm6394	0.47662	1.21023
Gm9776	0.71234	1.20452
Smg7	-0.35955	1.20398
Stip1	-0.67029	1.20135
Hyal3	-0.80624	1.19986
Clec4a2	0.71746	1.19812
Asah2	-0.42096	1.19764
Scoc	0.87828	1.19725
Ifit1	0.50963	1.19687
Gm39896	0.99886	1.19569
Alkal2	-0.99495	1.19569
Man2b1	-0.37314	1.19569
Nyap1	-0.67229	1.19392
Gatb	-0.35701	1.19339
Eprs	0.30415	1.19289
Ppargc1b	-0.47267	1.19276
Gm16010	0.83215	1.19222
Rhbdd2	-0.33081	1.19222
Zfp984	0.38395	1.19174
Chpt1	-0.41374	1.19174
Pycard	0.64313	1.18996
Fgfr4	-0.4077	1.1882
Dap	0.40817	1.1882
Gm33023	-0.46766	1.18806
F2	0.96578	1.18721
Wnt5a	0.41643	1.18719
Ivd	-0.37758	1.18678
Ldb3	0.85815	1.18615
Mdfi	0.97064	1.1859
Lrrc8e	0.80304	1.18496
Elk3	0.42128	1.18496
Gm20635	0.99586	1.18496
Gm20036	0.81021	1.18496
mt-Rnr2	-0.8577	1.18418
Anxa5	0.2845	1.18395
Trmt1l	-0.41628	1.18332
St8sia2	0.99682	1.18197
Rnf113a1	0.71485	1.18168
Ikbke	0.48407	1.17962
Gimap3	0.56591	1.17926
D830015G05Rik	0.8124	1.17926
Zcchc2	-0.46052	1.17873
Leprot	0.35119	1.17873
Nxpe5	0.90505	1.17873
Gm40376	0.8822	1.17818
Klhl13	0.40129	1.17811
Kcnj13	-0.78749	1.17797
Ptges3-ps	-0.59026	1.17625
Aplnr	0.68354	1.17625
Mmp11	0.62945	1.17625
Sntg1	0.90256	1.17508
Creg2	-0.90743	1.175
Carmn	-0.81741	1.175
Apcdd1	0.66184	1.17497
Sgk1	-0.91124	1.17427
Rasl12	-0.68677	1.17426
Ankrd33b	-0.32508	1.17426
Gm16263	0.69228	1.17406
Gm33682	0.95458	1.17185
Kcnh1	-0.7683	1.17142
Slc39a5	0.51458	1.17057
Bmp1	0.48576	1.17057
Rabggta	-0.42295	1.17057
LOC108167577	-0.5944	1.17027
Capsl	0.88979	1.16992
Acox3	-0.37465	1.16831
Pak6	-0.43396	1.16831
Asb4	0.88241	1.16831
Car2	-0.34287	1.16795
P4ha2	-0.59817	1.16734
Igkv6-17	-0.96323	1.1658
Actr6	-0.4941	1.16561
Nos3	-0.53893	1.16396
Pacc1	-0.42953	1.16173
Bglap3	-0.90686	1.15852
Adamts12	0.83894	1.15852
Gm536	0.94573	1.15827
Zbed5	0.82852	1.15611
Mr1	0.48273	1.15611
Asl	-0.38679	1.15611
1810012K16Rik	0.96538	1.15611
Nemp2	0.65376	1.15472
Prl2c5	0.65587	1.15435
Hacd2	-0.4199	1.15191
Ms4a14	0.91264	1.15191
P2rx6	0.8932	1.15141
Klk1b21	-0.97159	1.15056
Gm41297	-0.80986	1.14985
Sh2d4b	0.57837	1.14908
Nudt19	-0.60549	1.14682
Gm38485	-0.94003	1.14682
Dclk2	-0.65287	1.14621
Frmd8os	-0.84867	1.14574
Tra2a	-0.6277	1.14388
Gm32657	-0.96943	1.14307
Gm33804	-0.92635	1.14081
Rbp1	0.67711	1.13929
Creb1	-0.42998	1.13912
Magi3	-0.53859	1.13912
Hba-a1	-0.70416	1.13861
Cflar	-0.50479	1.13817
Eif5a2	-0.49268	1.13817
Rpl23a	0.50045	1.13817
Dock2	0.62451	1.1364
Armc10	0.37414	1.13496
Slc43a3	-0.44737	1.13318
Sting1	0.62849	1.12972
Kbtbd6	0.96065	1.12972
Zfp39	0.65339	1.12949
Parp9	0.37138	1.12949
Fanca	0.52281	1.12949
Slc9a7	0.41169	1.12881
A830018L16Rik	0.88567	1.12825
Gm46751	0.86882	1.12537
Isg15	0.6574	1.12537
Top1	-0.50939	1.12537
Vamp7	-0.36805	1.12503
Gpr153	0.75711	1.12499
Avpr2	-0.50142	1.12379
2310043M15Rik	0.96127	1.12341
Prdx5	-0.40853	1.12341
Cdc42se1	-0.38261	1.12311
C1ql3	-0.6575	1.12263
Rimkla	0.70428	1.12196
Tmem204	-0.39762	1.1212
Amigo2	-0.63767	1.1212
Ighv3-6	-0.85025	1.12102
Ccne2	-0.69551	1.11827
Trim12a	0.48329	1.11827
Atp10d	-0.41003	1.11798
Gm31755	-0.54107	1.1168
Cnnm4	-0.4702	1.11567
Efcab2	-0.374	1.11541
Cd300ld4	0.79888	1.11541
Hcls1	0.52362	1.11293
Tent4b	-0.3542	1.11292
Gm12715	-0.53208	1.1122
Fbxl14	-0.45699	1.11144
4930542D17Rik	-0.93768	1.11144
Gm4899	-0.65037	1.11072
Dab1	0.62268	1.11072
Abhd14b	-0.31211	1.11062
Snx22	0.86916	1.11004
Sh3gl2	-0.40637	1.10969
A230107N01Rik	0.65326	1.10918
Stx1b	0.92907	1.10918
Phospho1	-0.71879	1.10918
Tasor	-0.3309	1.10918
Klf15	-0.50342	1.10918
Gm40016	-0.88563	1.10918
Ccdc178	0.85104	1.10776
Gm15760	0.91644	1.10608
Ptpn1	-0.4365	1.10427
Gm30896	0.94847	1.10427
Bax	0.47604	1.10409
Gm9925	-0.63544	1.10303
Dnajb6-ps	-0.41195	1.10166
Gm15542	-0.914	1.0987
Zfp41	0.60651	1.09845
Abca8a	-0.46648	1.09837
Tef	-0.40209	1.09745
1500002C15Rik	0.96099	1.09732
Spg7	-0.29733	1.09565
Aars	0.32615	1.09272
Frem1	0.67646	1.09268
Fuca1	-0.35356	1.09088
Cd300c2	0.57204	1.0899
Rasd2	-0.72303	1.08937
Mkrn1	-0.40554	1.08802
Snrk	-0.38711	1.08764
Rab15	0.4989	1.08593
Myo18b	0.94418	1.08593
Tmem170b	-0.3906	1.08593
Gm35021	0.85504	1.08587
Slit2	-0.44971	1.08587
mt-Rnr1	-0.83589	1.08587
Tgfbr3l	0.60781	1.08507
N4bp3	-0.57401	1.08507
Mfsd4b2	0.91622	1.08507
Alpl	-0.35325	1.08507
Rpl14-ps1	0.42446	1.08496
Gm31175	0.8624	1.08465
Hnmt	-0.34906	1.08463
Trp53-ps	0.51402	1.08454
Gm16835	0.95693	1.08336
Rbm47	-0.35964	1.08225
Eno2	0.78585	1.08184
Zfp455	0.67216	1.08172
Dgkd	-0.3916	1.08164
Gm15337	0.94828	1.08143
Igsf9b	0.63926	1.0805
Tmem30a	-0.34548	1.08012
Slc38a2	-0.44586	1.08012
Rilpl1	-0.4584	1.07908
Tubg2	0.94437	1.07813
Gm16794	0.77367	1.07657
Gm40150	-0.79702	1.07634
Zfx	-0.36775	1.07583
Crem	-0.67254	1.07515
Rps15	0.38558	1.07494
Mmp27	0.75197	1.07486
Txk	0.82032	1.07486
Calml3	0.81614	1.07431
Anks4b	-0.41135	1.07431
Emp1	-0.36659	1.07067
Hba-a2	-0.71335	1.07046
B4galt1	-0.51089	1.0687
Arhgdig	0.9098	1.06828
Ano9	0.50991	1.0666
Meox2	-0.95113	1.0666
Vash1	-0.54644	1.06482
Gpatch2	-0.37381	1.06159
Ncoa3	-0.34094	1.06159
Clec11a	0.63293	1.05948
Ppp1r3c	0.66731	1.05934
Ace2	-0.51306	1.05893
Ces1b	-0.70669	1.05893
Jpt1	0.39635	1.05764
Colec11	-0.7845	1.0569
Dmgdh	-0.29246	1.0563
Ahsa2	-0.80765	1.05549
Rufy4	-0.59265	1.05275
Cdc42ep3	-0.5113	1.05231
Acmsd	0.68322	1.0521
Flywch1	-0.35027	1.0521
Thbs2	-0.59697	1.05177
Cacybp	-0.59392	1.05066
Rbm38	-0.72087	1.05037
Khdrbs3	-0.40741	1.04907
Lypd3	0.90024	1.04878
Bora	0.67716	1.04838
F730311O21Rik	-0.9024	1.04838
Slc25a29	-0.66144	1.04831
Apex1	0.46828	1.04831
Wdfy4	0.69377	1.04762
Gm45951	0.51063	1.04709
Klf10	-0.89883	1.04709
Hhip	0.84988	1.04596
Lgals1	0.46983	1.04562
G370120E05Rik	0.90491	1.04486
Usp53	-0.50365	1.04434
Mfap1b	-0.46718	1.04434
Adarb1	-0.41489	1.04337
Wwox	-0.41851	1.04337
Trim35	0.34221	1.04337
4831440E17Rik	0.58806	1.04258
5330432E05Rik	-0.94105	1.04208
H2aj	-0.55241	1.03999
Ywhaz	-0.30337	1.03933
Afp	0.67083	1.03933
A230057D06Rik	0.76113	1.03802
Parvg	0.72344	1.03802
Cd1d1	0.57588	1.03728
Fam161b	-0.50336	1.03692
Trem1	-0.59744	1.03692
Dynll2	-0.43794	1.03565
Lox	0.69417	1.03463
Pcyt1b	0.86981	1.03463
Ids	-0.35427	1.03449
Gm46530	0.81642	1.03449
Tmem79	0.52212	1.03449
Magef1	0.53195	1.03413
Tcim	-0.43662	1.03398
Bbs10	0.57102	1.03319
Nup210	0.41189	1.03251
Tm4sf1	-0.38848	1.03167
Atp12a	0.91776	1.03128
Sord	-0.30753	1.0294
Gm40346	-0.92076	1.0294
Gm30605	0.71896	1.02925
Prdm5	-0.54565	1.02918
Atf4	-0.53792	1.02844
Agbl2	0.8211	1.02831
Gpr162	-0.62698	1.02825
Caprin2	0.61571	1.02811
Klf9	-0.49081	1.02701
Mettl17	0.52565	1.02701
Ndufab1-ps	-0.50188	1.02701
Gm34084	0.87982	1.02701
Fam83g	-0.48159	1.02675
Spire2	0.56125	1.02641
Fam207a	-0.47537	1.02641
Katnal1	-0.43453	1.02624
Galnt12	0.71085	1.02595
Sstr1	0.69604	1.02474
Zfp648	-0.84757	1.02474
Atp6v0a4	-0.38056	1.02186
Gnao1	-0.60085	1.02046
Sim2	0.48247	1.02046
Tchhl1	-0.74912	1.01815
Bst2	0.41371	1.01701
Gm33480	0.7879	1.0168
Tcte2	-0.67063	1.01529
Il15	-0.45355	1.01376
Gm38850	-0.77499	1.01314
Cd24a	0.25543	1.01118
Gm34075	-0.92387	1.01023
Vegfd	-0.48083	1.01011
Gm38998	0.92498	1.00998
Dr1	-0.36591	1.00998
BC028528	-0.51451	1.00953
Rhob	-0.53737	1.00947
Slc35a3	-0.38538	1.00921
Irf2bp2	-0.49263	1.00655
Spry2	-0.52567	1.00655
Pcolce	0.46277	1.00655
Mir7085	-0.92423	1.00653
Cfap20	0.37573	1.00619
Gm30139	0.88489	1.00452
Rmnd5b	-0.39396	1.00401
Sorcs3	0.76019	1.00368
Gm46274	0.84536	1.00313
Col4a3	-0.35346	1.00186
Mal2	0.27136	1.00186
Fzd5	-0.45067	1.00186
Gm20203	0.92142	1.00154
Ccdc88c	-0.44238	1.00141
Prss53	-0.58233	1.00141
Kcne4	-0.59006	1.00141
Gm6883	0.91672	1.00141
Tmem87a	-0.31262	1.00091
Nol10	-0.37609	1.00091
Cnpy1	-0.89148	1.00071
Pde8a	-0.37483	1.00071
Plat	-0.47229	1.00052
P2ry14	0.52819	1.00041
Tspyl5	0.54119	1.00041
Tedc2	0.54901	1.00041
Eif3j2	-0.45574	0.999566
Gm36373	-0.66627	0.999176
Klf13	-0.43894	0.996971
Gm38679	-0.73	0.996712
Tecta	0.79491	0.996066
Cep350	-0.4333	0.995249
Spag9	-0.30505	0.995249
Rnd3	-0.61299	0.993064
D630010B17Rik	0.68466	0.992551
Flywch2	0.5261	0.991911
Sctr	-0.77088	0.991783
Pcdhb9	0.85093	0.991783
Slc5a11	0.43978	0.990889
Ldlrad3	-0.30159	0.990719
Prkg1	-0.55243	0.990677
Gm31595	0.9188	0.990209
Gm1966	0.6424	0.990167
Lypd2	0.77768	0.989955
Nlgn2	0.46131	0.989573
Gm36028	-0.6193	0.989107
Fcho1	0.78363	0.988472
Cotl1	-0.42247	0.9875
Procr	0.69072	0.986826
Pygl	-0.42949	0.985353
Cdkn2b	0.71239	0.985353
Nusap1	-0.69723	0.985353
Cbx6	0.36765	0.984347
Il16	0.51567	0.984179
Arid4a	-0.34508	0.984137
Nalcn	-0.9098	0.98305
Nfe2l3	0.74877	0.98305
Gm34235	-0.89728	0.982591
Zfp706	-0.30574	0.982591
Hnf1aos1	-0.49873	0.981799
Nes	-0.45722	0.981549
Gad1	-0.89344	0.981549
Bst1	0.30726	0.981549
Xaf1	0.43751	0.981466
Gm41842	0.63261	0.98051
Apoa4	0.70383	0.980261
Plcd4	0.61549	0.980261
Tnk2	0.38831	0.979307
Pltp	0.52205	0.979307
Disp2	0.91329	0.978521
Nedd9	-0.38441	0.977201
Slitrk6	-0.58922	0.976624
Plekhd1	-0.40502	0.976254
6430548M08Rik	-0.43561	0.976254
Keg1	0.45778	0.973548
Slc43a2	-0.40873	0.973099
Gm40056	-0.71369	0.972732
Col19a1	-0.62711	0.972487
Syp	-0.50389	0.971917
Fus	0.33513	0.971917
Pcgf1	0.55165	0.971713
Sfpq	-0.39349	0.970697
Gm5455	0.57013	0.970413
Gm14769	-0.61887	0.970413
Pde11a	0.76684	0.970413
Ighmbp2	0.46276	0.967744
Grasp	-0.70269	0.966536
Henmt1	0.8558	0.96481
Peli2	-0.26888	0.96481
Islr2	-0.88185	0.96441
Arhgef26	-0.488	0.963651
Spatc1	0.90238	0.963012
Gm33235	0.89772	0.961817
Il31ra	0.86434	0.961459
Rnf145	-0.23462	0.961459
Nxpe4	0.72002	0.960903
Chd7	-0.45643	0.960864
Gm14057	-0.7731	0.960427
Ccnl2	-0.42513	0.958607
Gnat2	0.90342	0.958607
Slc5a1	0.3077	0.956913
Hoxb5	0.49826	0.956756
BC024386	-0.45149	0.956402
Trim30d	0.5123	0.95456
Bhlhb9	0.43114	0.954208
Hk2	0.87776	0.954208
Slc4a11	-0.50814	0.952647
Gm11827	-0.60004	0.949968
Ncoa4-ps	-0.4763	0.949156
Aldh1l1	-0.32111	0.948192
Jcad	-0.36889	0.948192
Tmem171	0.52705	0.947768
Gm32720	-0.63504	0.947768
Slc9a9	0.62559	0.947768
Ctnna2	-0.86718	0.94746
Ubn2	-0.40789	0.94746
Galnt15	0.51772	0.94746
Smco3	-0.71501	0.947421
Cldn3	0.58343	0.947421
Gm6644	-0.50159	0.946345
Gnaz	-0.62596	0.946345
Serinc1	-0.29753	0.946307
LOC100048798	0.43076	0.946154
Angptl7	-0.89725	0.945885
Lrrc6	0.54307	0.94554
Npsr1	0.73751	0.945464
[truncated: 13,488 more rows]
