# Supplementary material for: Allelic effects on uromodulin aggregates drive autosomal dominant tubulointerstitial kidney disease
Source: EMBO Mol Med. 2023 Oct 26;15(12):e18242. doi: 10.15252/emmm.202318242 (PMC10701617; doi:10.15252/emmm.202318242)
Supplement: Supplementary file 7 — Source Data for Figure 6 [file EMMM-15-e18242-s005.zip › Figure_6/6E/RT-qPCR_relative_expression_levels.xlsx]

## Sheet: Sheet1
Figure 6E - RT-qPCR relative expression levels
	+/+																C/+																			R/+
Ddit3	0.93	1.46	1.54	0.96	0.5	1.3	0.67	0.82	0.62	1.64	1.37						1.23	0.99	1.59	1.36	1.37	1.33	1.15	1.22	0.79											1.82	1.41	3.76	2.63	2.04	2.15	2.46	2.3	1.63	1.34
Nupr1	0.82	1.09	1.08	1.15	0.9	1.05	1.22	1.19	0.82	0.8	1.59	0.74	0.91	0.8	0.99	1.18	1.57	1.29	1.1	1.01	1.87	1.36	1.67	0.69	0.69	0.66	1.56	1.28	1.63	1.5	1.76	1.34	0.9	1.05	0.79	3.03	2.55	2.06	1.97	2.44	1.82	1.56	1.61	1.95	1.75	4.14	2.78	2.03	1.87
Atf4	0.99	1.05	1.02	0.96	0.98	1.27	0.99	0.96	0.95	0.91	0.95						1.01	0.88	0.88	0.97	1.18	1.07	1.03	1.2	1.25											2.02	1.75	1.99	1.96	1.57	1.67	1.43	1.55	1.34	1.24
Lcn2	0.64	2.66	1.05	0.69	0.81	1.24	0.37	1.4	1.02	1.24	1.24						1.26	1.14	2.41	1.34	1.25	1.43	0.84	1.62	1.3											61.31	28.31	134.64	63.47	100.19	99.85	53.32	61.25	71.84	47.4
Lgals3	0.88	1.04	1.05	1.05	0.98	0.93	1.09	1.15	0.82	1.05	1.03	0.83	1.19	0.79	1.06	1.17	1.24	1.27	1.11	0.96	2.35	0.9	0.97	0.91	1.19	1.66	1.46	1.16	1.19	1.13	1.36	1.08	1.03	1.25	1.23	4.11	7.65	6.8	5.64	3.52	3.8	2.48	2.45	2.73	2	4.23	3.78	2.71	2.91
Col1a1	1.29	0.75	1.02	1.06	0.97	0.99	0.78	0.93	0.98	1.41							1.38	1.37	1.22	0.84	0.79	1.3	1.32	0.97												3.95	3.71	2.3	5.19	5.53	6.73	3.24	2.3	8.04	3.3
Col3a1	1.03	1.24	1.71	0.54	0.85	1.39	0.91	1.58	0.55	0.83	1.1						1.22	0.9	0.47	1.87	2.07	0.91	0.63	0.75	1.39											3.81	2.39	7.29	3.61	2.83	3.76	2.02	6.22	4.09	5.72
Fn1	1.49	0.56	0.86	0.85	1.62	1.01	1.85	1	0.64	0.84							1.5	1.29	1.57	0.79	0.62	0.87	1.23	2.39												0.74	1.34	0.99	2.36	1.99	0.93	2.58	3.18	5.35	1.63
Hspa8	1.37	1.32	0.66	0.81	1.03	0.92	1.3	0.99	0.98	0.86	0.87	1.28	0.98	0.83	1.05	1.06	0.93	1.09	0.79	1.09	0.86	1.17	0.63	2.07	3.11	2.86	0.78	0.77	1.1	1.03	1.23	1.23	1.76	1.73	1.37	1.01	1.21	1.21	1.32	0.91	1.17	1.2	1.23	1.16	0.83	1.71	1.01	1.15	1.44
Dnaja4	1.54	1.27	0.66	0.66	1.18	0.77	0.94	0.76	1.27	1.45	0.7	1.25	1.56	1.21	0.77	0.79	0.69	0.61	0.55	1.34	3.52	3.23	3.56	2.27	4.79	4.08	0.78	0.69	0.92	0.84	0.91	0.89	1.82	1.15	1.39	0.75	2.08	1.91	1.58	0.69	2.39	1.44	1.01	1.01	1.39	0.72	1.32	1.5	1.15
Dnajb4	1.15	1.09	0.9	0.96	0.91	0.84	1.11	1.24	1.43	0.6	1.19	0.72	1.15	0.7	1.15	1.25	1.08	1.54	1.04	1.12	0.88	0.76	0.71	3.84	7.86	3.12	0.89	1.07	1.12	1.07	1.32	1.32	1.27	1.26	1.01	1.28	1.51	1.37	2.15	1.44	0.74	0.96	0.63	0.92	1.14	1.79	1.82	1.02	0.81
Hsp90aa1	1.18	1.38	0.7	0.62	1.41	0.75	1.05	0.7	1.42	1.27	0.8	0.89	1.52	0.93	0.98	1	0.85	1.03	0.79	1.2	0.57	0.44	0.46	2.47	4.05	1.97	0.57	0.53	1.01	1.04	1.01	1.09	1.58	1.62	1.36	1.1	4.09	3.19	3.21	1.27	0.6	1.56	1.14	1.67	1.47	1.61	2.48	2.41	1.43
Hsp90ab1	1.33	1.29	0.77	0.77	0.98	0.84	1.14	0.94	1.09	1.02	1.05	1.09	1.04	0.74	1.11	1.03	0.94	0.8	0.84	1.13	1.75	1.39	1.55	1.44	2.4	1.69	0.85	0.78	0.84	1.13	1.36	1.1	1.4	1	1.19	0.88	2.3	1.93	1.59	0.93	1.78	1.44	1.1	1.15	1.23	1.24	1.46	1.28	1
Ppia	1.19	1.34	0.8	0.68	1.15	0.96	1.01	0.9	1.02	1.12	0.85	1.08	1.35	0.76	0.97	1.11	0.91	0.98	0.8	1.29	1.01	0.98	0.6	1.56	1.63	2.75	1.2	0.94	1.16	0.88	1.04	0.97	1.18	1.43	1.22	1.14	2.38	2.13	1.86	0.95	0.98	1.4	0.99	1.11	1.12	1.21	1.36	1.08	1.13
Cryab	0.85	0.87	0.91	1.56	0.95	1.16	1.25	1	1.12	0.61	1.28	0.79	1.01	0.84	1.02	1.14	1.73	1.62	1.49	1.01	1.78	2	1.23	0.52	0.61	1.13	1.27	1.42	1.8	1.36	1.79	1.22	0.97	0.77	0.77	0.99	0.73	0.51	0.42	0.89	0.44	0.31	0.33	0.68	0.47	1.2	0.8	0.64	0.53
[truncated: 4 more columns]
