# Supplementary material for: Allelic effects on uromodulin aggregates drive autosomal dominant tubulointerstitial kidney disease
Source: EMBO Mol Med. 2023 Oct 26;15(12):e18242. doi: 10.15252/emmm.202318242 (PMC10701617; doi:10.15252/emmm.202318242)
Supplement: Supplementary file 8 — Source Data for Figure 7 [file EMMM-15-e18242-s010.zip]

Archive with 67 entries (59 files):
- Figure_7/
- Figure_7/7A/
- Figure_7/7A/Thumbs.db
- Figure_7/7A/WB_beta-actin.tif
- Figure_7/7A/WB_Quantifications.xlsx
- Figure_7/7A/WB_UMOD.tif
- Figure_7/7B/
- Figure_7/7B/Thumbs.db
- Figure_7/7B/WB_UMOD_PNGaseF_Endo_H.tif
- Figure_7/7C/
- Figure_7/7C/Thumbs.db
- Figure_7/7C/WB_Quantification.xlsx
- Figure_7/7C/WB_secreted_UMOD.tif
- Figure_7/7D/
- Figure_7/7D/C170Y_-_DAPI.tif
- Figure_7/7D/C170Y_-_UMOD,_WGA.tif
- Figure_7/7D/C170Y_-_UMOD.tif
- Figure_7/7D/C170Y_-_WGA.tif
- Figure_7/7D/R185S_-_DAPI.tif
- Figure_7/7D/R185S_-_UMOD,_WGA.tif
- Figure_7/7D/R185S_-_UMOD.tif
- Figure_7/7D/R185S_-_WGA.tif
- Figure_7/7D/Thumbs.db
- Figure_7/7D/UMOD-WGA_colocalization_quantification.xlsx
- Figure_7/7D/WT__-_DAPI.tif
- Figure_7/7D/WT__-_UMOD,_WGA.tif
- Figure_7/7D/WT__-_UMOD.tif
- Figure_7/7D/WT__-_WGA.tif
- Figure_7/7E/
- Figure_7/7E/C170Y_-_CNX.tif
- Figure_7/7E/C170Y_-_DAPI.tif
- Figure_7/7E/C170Y_-_UMOD,_CNX.tif
- Figure_7/7E/C170Y_-_UMOD.tif
- Figure_7/7E/R185S_-_CNX.tif
- Figure_7/7E/R185S_-_DAPI.tif
- Figure_7/7E/R185S_-_UMOD,_CNX.tif
- Figure_7/7E/R185S_-_UMOD.tif
- Figure_7/7E/Thumbs.db
- Figure_7/7E/UMOD-CNX_colocalization_quantification.xlsx
- Figure_7/7E/WT_-_CNX.tif
- Figure_7/7E/WT_-_DAPI.tif
- Figure_7/7E/WT_-_UMOD,_CNX.tif
- Figure_7/7E/WT_-_UMOD.tif
- Figure_7/7F/
- Figure_7/7F/C170Y_-_DAPI.tif
- Figure_7/7F/C170Y_-_Proteostat.tif
- Figure_7/7F/C170Y_-_UMOD,_Proteostat.tif
- Figure_7/7F/C170Y_-_UMOD.tif
- Figure_7/7F/Proteostat_intensity_quantification.xlsx
- Figure_7/7F/R185S_-_DAPI.tif
- Figure_7/7F/R185S_-_Proteostat.tif
- Figure_7/7F/R185S_-_UMOD,_Proteostat.tif
- Figure_7/7F/R185S_-_UMOD.tif
- Figure_7/7F/Thumbs.db
- Figure_7/7F/WT_-_DAPI.tif
- Figure_7/7F/WT_-_Proteostat.tif
- Figure_7/7F/WT_-_UMOD,_Proteostat.tif
- Figure_7/7F/WT_-_UMOD.tif
- Figure_7/7G/
- Figure_7/7G/Thumbs.db
- Figure_7/7G/WB_ATF4.tif
- Figure_7/7G/WB_beta-actin.tif
- Figure_7/7G/WB_GRP78.tif
- Figure_7/7G/WB_p-eIF2_alpha.tif
- Figure_7/7G/WB_PERK.tif
- Figure_7/7G/WB_Quantifications.xlsx
- Figure_7/7G/WB_t-eIF2_alpha.tif
