# Supplementary material for: Allelic effects on uromodulin aggregates drive autosomal dominant tubulointerstitial kidney disease
Source: EMBO Mol Med. 2023 Oct 26;15(12):e18242. doi: 10.15252/emmm.202318242 (PMC10701617; doi:10.15252/emmm.202318242)
Supplement: Supplementary file 8 — Source Data for Figure 7 [file EMMM-15-e18242-s010.zip › Figure_7/7A/WB_Quantifications.xlsx]

## Sheet: Sheet1
Figure 7A - Western Blot Quantifications
	UMOD (core)					UMOD (HMW/core)
	WT	R185S	C170Y			R185S	C170Y
1	1.00675	0.602523	0.464314		1	0.502252	0.422243
2	0.96175	0.474062	0.53649		2	0.466272	0.535703
3	1.0315	0.7011	0.341778		3	0.432999	0.623942
4	0.977237	0.428971	0.202661		4	0.433074	0.654367
5	1.06065	0.365747	0.224254
6	0.962109	0.448417	0.295599
