# Supplementary material for: Allelic effects on uromodulin aggregates drive autosomal dominant tubulointerstitial kidney disease
Source: EMBO Mol Med. 2023 Oct 26;15(12):e18242. doi: 10.15252/emmm.202318242 (PMC10701617; doi:10.15252/emmm.202318242)
Supplement: Supplementary file 8 — Source Data for Figure 7 [file EMMM-15-e18242-s010.zip › Figure_7/7C/WB_Quantification.xlsx]

## Sheet: Sheet1
Figure 7C - Western Blot Quantification
	Secreted UMOD
	WT	R185S	C170Y
1	1.16647	0.371772	0.257968
2	1.01968	0.28773	0.415242
3	1.31321	0.299736	0.340906
4	0.814614	0.117392	0.268962
5	0.791752	0.429962	0.19405
