# Supplementary material for: Allelic effects on uromodulin aggregates drive autosomal dominant tubulointerstitial kidney disease
Source: EMBO Mol Med. 2023 Oct 26;15(12):e18242. doi: 10.15252/emmm.202318242 (PMC10701617; doi:10.15252/emmm.202318242)
Supplement: Supplementary file 8 — Source Data for Figure 7 [file EMMM-15-e18242-s010.zip › Figure_7/7D/UMOD-WGA_colocalization_quantification.xlsx]

## Sheet: Sheet1
Figure 7D - UMOD/WGA colocalization quantification
	WT	R185S	C170Y
1	25.43	9.06	1.04
2	27.51	21.41	2.32
3	17.96	2.61	1.71
4	23.95	2.47	0.25
5	31.65	3.38	0.19
6	22.58	10.38	0.29
7	15.97	2.81	5.39
8	17.41	2.66	1.3
9	10.72	9.6	1.05
10	6.75	11.69	0.84
11	7.53	5.26	3.72
12	17.86	15.42	13.36
13	15.24	5.41	5.83
14	16.1	8.92	6.41
15	13.85	14.33	5.96
16	18.42	8.43	2.01
17	17.62	6.82	6.3
18	11.74	2.14	3.98
19	11.13	6.33	12.79
20	24.82	3.25	1.01
21	17.82	4.96	13.25
22	12.37	1.55	9.91
23	12.29	17.71	8.21
24	18.03	2.32	8.21
25	7.2	4.76	7.69
26	8.78	7.81	4.23
27	15.56	5.49	7.91
28	9.07	11.99	0.13
29	13.11	7.18	5.37
30		5.15	8.59
31			12.03
