# Supplementary material for: Allelic effects on uromodulin aggregates drive autosomal dominant tubulointerstitial kidney disease
Source: EMBO Mol Med. 2023 Oct 26;15(12):e18242. doi: 10.15252/emmm.202318242 (PMC10701617; doi:10.15252/emmm.202318242)
Supplement: Supplementary file 8 — Source Data for Figure 7 [file EMMM-15-e18242-s010.zip › Figure_7/7E/UMOD-CNX_colocalization_quantification.xlsx]

## Sheet: Sheet1
Figure 7E - UMOD/CNX colocalization quantification
	WT	R185S	C170Y
1	0.98	1.65762	2.62056
2	0.98	1.79321	2.82217
3	0.79	1.85359	2.64047
4	0.48	1.69189	2.75842
5	0.7	1.85222	2.76249
6	1	1.91413	2.91538
7	1.28	2.32413	2.51627
8	0.94	2.05228	2.70657
9	1.5	1.71103	2.67214
10	1.01	1.9288	2.93671
11	1.67	2.2409	1.97824
12	1.63	2.20967	2.6712
13	1.58	2.2052	2.62669
14	0.76	2.22142	2.46958
15	1.05	1.92234	2.90052
16	2.14	2.19589	2.97744
17	0.92	1.70519	2.47348
18	1.3	2.42895	2.42895
19	1.16	2.30164	2.47348
20	0.78	2.20967	3.02006
21	1.03	2.2052	2.42895
22	0.59	2.22142	2.47348
23	0.88	1.92234	1.65762
24	0.88	2.19589	1.79321
25	0.48	1.70519	1.85359
26	0.7	2.30164	1.69189
27	1.25	2.20967	1.85222
28	1.06	2.2052	1.91413
29	0.85	2.22142	2.32413
30	0.39	1.92234	2.05228
31	0.98	2.51627	1.71103
32	0.86	2.19589
33	0.94	1.70519
34	0.62	2.47348
35	1.09	2.42895
36	0.74	2.30164
