# Supplementary material for: Allelic effects on uromodulin aggregates drive autosomal dominant tubulointerstitial kidney disease
Source: EMBO Mol Med. 2023 Oct 26;15(12):e18242. doi: 10.15252/emmm.202318242 (PMC10701617; doi:10.15252/emmm.202318242)
Supplement: Supplementary file 8 — Source Data for Figure 7 [file EMMM-15-e18242-s010.zip › Figure_7/7F/Proteostat_intensity_quantification.xlsx]

## Sheet: Sheet1
Figure 7F - Proteostat intensity quantification
	WT	R185S	C170Y
1	9.76	12.102	25.36
2	11.253	9.149	4.722
3	5.903	39.647	14.216
4	9.297	37.729	4.181
5	8.756	26.464	5.361
6	12.6	25.333	8.607
7	4.28	28.456	8.313
8	3.296	38.76	7.133
9	0.984	31.768	12.445
10	0.727	30.65	17.561
11	5.558	22.578	10.379
12	7.526	12.642	7.428
13	8.411	14.256	6.591
14	7.409	13.691	9.592
15	6.985	20.217	3.492
16	4.132	15.691	7.981
17	7.329	29.661	17.089
18	3.296	23.316	9.1
19	8.127	29.661	6.385
20	8.657	37.335	10.231
21	7.182	15.003	16.908
22	11.51	20.884	3.001
23	4.034	15.379	22.905
24	9.728	18.84	20.988
25	6.542	36.645	8.953
26	3.099	30.104	7.034
27	7.477	23.28	7.428
28	6.591	24.447	6.985
29	9.002	20.856	8.51
30	3.689	5.952	6.669
31	5.789	20.365	13.33
32	6.4	7.034	15.2
33	2.799	13.576	10.2
34	5.608	10.674	7.567
35	2.164	16.036	8.467
36	3.984	22.086	7.28
37	7.908	12.002	9.149
38	5.78	18.249	7.493
39			6.542
