# Supplementary material for: Allelic effects on uromodulin aggregates drive autosomal dominant tubulointerstitial kidney disease
Source: EMBO Mol Med. 2023 Oct 26;15(12):e18242. doi: 10.15252/emmm.202318242 (PMC10701617; doi:10.15252/emmm.202318242)
Supplement: Supplementary file 8 — Source Data for Figure 7 [file EMMM-15-e18242-s010.zip › Figure_7/7G/WB_Quantifications.xlsx]

## Sheet: Sheet1
Figure 7G - Western Blot Quantifications
	PERK					GRP78
	WT	R185S	C170Y			WT	R185S	C170Y
1	0.76381	2.59735	1.83687		1	0.860502	1.69694	1.30894
2	1.05661	2.43474	1.33328		2	0.956709	1.30545	1.32579
3	0.811832	2.30484	1.38955		3	1.18279	1.32518	1.41333
4	1.23266	1.90102	1.84836		4	0.944921	1.35391	1.47446
5	1.10694	1.47142	1.06622		5	0.979944	1.33889	1.35987
6	1.02815	1.78473	0.981341		6	1.07513	1.52534	1.41333
	p-eIF2α/t-eIF2α					ATF4
	WT	R185S	C170Y			WT	R185S	C170Y
1	1.4369	1.6786	0.61453		1	0.97495	2.93686	1.41444
2	0.939503	1.75639	1.14		2	1.14714	2.05943	1.57463
3	0.623147	1.43517	1.07322		3	0.877915	2.25904	1.55782
4	0.986785	1.47268	0.650436		4	0.404006	1.40773	0.759707
5	1.04839	1.18203	0.927968		5	1.06318	0.673168	1.17852
6	0.96528	1.11071	0.736269		6	1.53281	0.875052	1.08479
