# Supplementary material for: Allelic effects on uromodulin aggregates drive autosomal dominant tubulointerstitial kidney disease
Source: EMBO Mol Med. 2023 Oct 26;15(12):e18242. doi: 10.15252/emmm.202318242 (PMC10701617; doi:10.15252/emmm.202318242)
Supplement: Supplementary file 9 — Source Data for Figure 8 [file EMMM-15-e18242-s006.zip › Figure_8/8B/WB_Quantifications.xlsx]

## Sheet: Sheet1
Figure 8B - Western Blot Quantifications
	WT - UMOD						R185S - UMOD						C170Y - UMOD
MG132	0h	2h	4h	6h		MG132	0h	2h	4h	6h		MG132	0h	2h	4h	6h
1	0.687939	1.97287	0.44353	0.723305		1	1.4739	0.88587	1.16208	0.57397		1	0.880627	1.14425	1.30765	1.98869
2	1.31206	1.53194	1.39011	0.400449		2	0.526097	0.647353	0.948961	0.558786		2	1.11937	0.784514	0.908752	1.64947
3	0.717814	1.38352	0.603658	0.639063		3	1.25314	0.504577	0.784719	0.52812		3	1.04239	0.248566	1.70248	1.71423
4	1.28219	1.84535	0.93503	0.452863		4	0.746856	0.712149	0.581059	0.274421		4	0.957607	0.975222	1.82371	2.26458
5	0.566981	1.58809	1.49552	1.93307		5	1.1268	2.40771	1.17742	0.746391		5	1.01638	1.01757	1.98459	1.22836
6	0.84399	1.24536	1.57749	1.22191		6	0.873197	1.80607	1.18901	0.673718		6	0.983619	0.994411	1.1724	0.961724
	WT - SQSTM1						R185S - SQSTM1						C170Y - SQSTM1
MG132	0h	2h	4h	6h		MG132	0h	2h	4h	6h		MG132	0h	2h	4h	6h
1	1.30786	0.842433	4.52282	4.80398		1	0.817232	1.47963	3.67507	5.08355		1	0.862204	1.18536	1.27262	2.32946
2	0.692145	0.471681	2.44796	2.98816		2	1.18277	1.70355	3.16904	5.05014		2	1.1378	1.12981	1.34882	2.85454
3	1.08626	0.944451	2.59004	2.82844		3	0.860527	1.52064	3.2585	4.00434		3	0.769105	1.04862	2.50684	3.67056
4	0.913742	1.3585	1.98907	2.18947		4	1.13947	1.62634	2.71773	4.10082		4	1.2309	0.880326	2.03265	3.46676
