# Supplementary material for: Allelic effects on uromodulin aggregates drive autosomal dominant tubulointerstitial kidney disease
Source: EMBO Mol Med. 2023 Oct 26;15(12):e18242. doi: 10.15252/emmm.202318242 (PMC10701617; doi:10.15252/emmm.202318242)
Supplement: Supplementary file 9 — Source Data for Figure 8 [file EMMM-15-e18242-s006.zip › Figure_8/8C/LC3+_structures_quantification.xlsx]

## Sheet: Sheet1
Figure 8C - LC3+ structures quantification
	FED					STARV					STARV + BafA1
	WT	R185S	C170Y			WT	R185S	C170Y			WT	R185S	C170Y
1	7	9	22		1	17	1	3		1	1	49	0
2	75	7	45		2	30	35	8		2	17	12	14
3	106	12	11		3	11	57	10		3	0	11	20
4	32	79	15		4	25	16	13		4	12	30	28
5	31	12	13		5	11	26	5		5	0	33	20
6	22	42	22		6	41	44	4		6	17	56	7
7	76	1	32		7	5	2	13		7	3	45	50
8	19	58	33		8	26	2	106		8	8	38	145
9	13	29	62		9	4	40	5		9	77	17	84
10	24	83	45		10	45	38	7		10	18	11	16
11	70	27	24		11	42	8	96		11	6	86	78
12	26	55	7		12	13	68	4		12	21	26	83
13	9	30	24		13	12	0	70		13	16	132	0
14	32	79	53		14	44	89	13		14	10	39	0
15	8	22	5		15	146	31	63		15	40	59	4
16	9	3	23		16	12	27	53		16	4	47	75
17	38	49	56		17	3	1	7		17	5	25	65
18	85	46	14		18	54	142	88		18	17	22	117
19	64	23	13		19	115	18	14		19	27	23	163
20	10	10	28		20	80	33	18		20	18	17	1
21	10	4	2		21	114	2	27		21	11	21	208
22	15	14	21		22	41	3	3		22	36	67	2
23	85	34	14		23	32	52	31		23	3	69	186
24	15	13	38		24	101	25	45		24	17	21	10
25	41	27	11		25	50	21	26		25	35	19	154
26	67	12	78		26	40	28	44		26	34	23	18
27	29	56	6		27	29	21	15		27	0	13	1
28	16	14	46		28	36	51	2		28	38	39	0
29	22	9	48		29	19	0	17		29	16	53	35
30	33	54	41		30	20	25	27		30	47	68	14
31	37	24	56		31	68	1	35		31	1	17	45
32	6	21	27		32	18	30	4		32	18	32	87
33	16	14	35		33	2	44	16		33	5	28	29
34	32	11	87		34	20	94	17		34	42	45	18
35	20	9	24		35	4	82	9		35	37	13	5
36	52	34	31		36	25	52	24		36	28	66	46
37	4	0	20		37	114	142	14		37	37	10	122
38	25	24	39		38	74	22	2		38	4	18	34
39	31	13	23		39	24	90	83		39	10	37	106
40	36	8	39		40	57	41	47		40	56	95	2
41	5	10	12		41	3	136	32		41	7	14	41
42	12		35		42	15	127	9		42	6	54	139
43	12		51		43	23	9	22		43	0	18	11
44			8		44	72	42	48		44	5	22	40
45			60		45	33	92	62		45	33	39	50
46			25		46	15	50	41		46	9	37	14
47			42		47	107	101	78		47	2	62	28
48			17		48	27	95	30		48	7	47	7
49			93		49	18	15	37		49	4	40	42
50			10		50	50	132	53		50	3	18	101
51			9		51	22	81	59		51	1	21	43
52			12		52	36	107	140		52	6	84	90
53			15		53	12	155	49		53	3	32	127
54			23		54	59	135	48		54	4	112	32
55			38		55	43	41	54		55	82	41	39
56			45		56	10	1	50		56	85	50	101
57			3		57	37	201	76		57	107	55	13
58			7		58	37	24	62		58	131	24	13
59			15		59	33	60	44		59	70	28	4
					60	40	31	50		60	159	23	7
					61	85	48	75		61	90	18	19
					62	72	29	30		62	55	22	16
					63	29	13	142		63	114	64	23
					64	27	66	23		64	2	25	37
					65	44	72	17		65	37	65	24
					66	38	29	111		66	46	28	2
					67	159	5	7		67	63	21	22
					68	20	40	91		68	79	25	6
					69	64	34	19		69	59	23	0
					70	62	46	151		70	40	38	38
					71	1	16	17		71	26	51	20
					72	46	3	23		72	8	60	1
					73	70	9	57		73	121	19	8
					74	147	132	10		74	20	33	0
					75	488	35	13		75	9	27	32
					76	148	0	86		76	26	39	0
					77	136	18	21		77	47	20	0
					78	80	2	194		78	37	63	14
					79	170	4	26		79	11	12	14
					80	62	1	15		80	57	20	0
					81	103	56	60		81	16	33	4
					82	31	44	22		82	13	91	20
					83	118	94	24		83	42	13	12
					84	62	84	78		84	2	56	46
					85	55	106	16		85	18	113	141
					86	118	53	62		86	26	63	8
					87	62	22	54		87	12	67	13
					88	150	88	2		88	39	70	55
					89	180	41	14		89	27	39	23
					90	82	141	49		90	21	114	21
					91	81	125	46		91	34	96	13
					92	47	9	18		92	17	30	65
					93	77	41	8		93	33	62	26
					94	163	92	38		94	45	25	4
					95	102	50	41		95	57	91	10
					96	65	100	62		96	7	112	14
					97	75	95	57		97	27	73	22
					98	190	15	10		98	11	20	6
					99	86	132	8		99	46	125	22
					100	74	81	13		100	12	149	44
					101	65	107	96		101		61	26
					102	112	157	17		102		14	47
					103	100	135	53		103		66	37
					104	78	39	7		104		58	11
					105	140	1	79		105		73	57
					106	41	24	37		106		37	16
					107	103	201	86		107		107	13
					108	123	57	26		108		191	42
					109	46	28	80		109		17	2
					110	70	52	31		110		24	18
					111	147	28	105		111		128	26
					112		13	7		112		225	12
					113	148	66	27		113		70	39
					114	136	75	66		114		289	27
					115	80	28	66		115		255	21
					116	170	34	18		116		23	34
					117	62	35	14		117		46	17
					118	103	5	82		118		11	33
					119	31	51	11		119		15	45
					120	118	16	19		120		19	57
					121	62	3	12		121		17	7
					122	55	10	45		122		41	27
					123	118	131	12		123		43	11
					124	62	5	71		124		34	46
					125	150	35	15		125		21	12
					126	180	0	13		126		21
					127	82	18	61		127		61
					128	81	4	25		128		37
					129	47	2	28		129		55
					130	77	57	17		130		45
					131	163	17	9		131		113
					132	102	95	13		132		82
					133	65	34	0		133		24
					134	75	44	39		134		55
					135	190	110	22		135		18
					136	86	128	26		136		95
					137	74	122	11		137		77
					138	65	89			138		19
					139	112	150			139		27
					140	100	139			140		67
					141	78	94			141		51
					142	140	41			142		172
					143	41	45			143		65
					144	103	8			144		190
					145	123	74			145		15
					146	11	93			146		13
					147	17	81			147		41
					148		26			148		39
					149	33	56			149		115
					150	28	58			150		136
					151	9	89			151		153
					152	14	64			152		106
					153	134	115			153		32
					154	16	72			154		103
					155	46	23			155		10
					156	197	35			156		34
					157	162	72			157		141
					158	228	147			158		57
					159	57	66			159		54
					160	262	92			160		68
					161	268	7			161		148
					162	52	70			162		20
					163	59	60			163		16
					164	57	93			164		26
					165	67	71			165		45
					166	303	24			166		173
					167	150	45			167		177
					168	91	24			168		63
					169	43	9			169		25
					170	46	14			170		12
					171	44	27			171		228
					172	58	4			172		97
					173	126	12			173		42
					174	45	61			174		161
					175	59	2
					176	33	4
					177	43	8
					178	51	39
					179	63	12
					180	76	1
					181	59	58
					182	40	48
					183		40
					184		61
					185		5
					186		6
					187		59
					188		6
					189		63
					190		106
					191		20
					192		5
					193		40
					194		0
					195		127
					196		47
					197		5
					198		69
					199		12
					200		27
					201		102
					202		29
					203		4
					204		2
					205		2
					206		2
					207		55
					208		32
					209		39
					210		43
					211		11
					212		4
					213		86
					214		34
					215		3
					216		0
					217		4
					218		6
					219		47
					220		34
