# Supplementary material for: Allelic effects on uromodulin aggregates drive autosomal dominant tubulointerstitial kidney disease
Source: EMBO Mol Med. 2023 Oct 26;15(12):e18242. doi: 10.15252/emmm.202318242 (PMC10701617; doi:10.15252/emmm.202318242)
Supplement: Supplementary file 9 — Source Data for Figure 8 [file EMMM-15-e18242-s006.zip › Figure_8/8D/WB_Quantifications.xlsx]

## Sheet: Sheet1
Figure 8D - Western Blot Quantifications
	WT - UMOD				R185S - UMOD				C170Y - UMOD
Torin 1	-	+		Torin 1	-	+		Torin 1	-	+
1	1.21499	1.27348		1	1.07809	0.467583		1	0.856616	0.6692
2	1.08038	0.621751		2	1.07944	0.658622		2	0.992421	0.483719
3	0.704634	0.931613		3	0.842478	0.631109		3	1.15096	0.435803
4	0.930565	1.04001		4	0.88687	0.727728		4	0.949583	0.701537
5	1.00114	0.952282		5	1.0335	0.517505		5	0.974913	0.58144
6	1.06829	0.929814		6	1.07963	0.526404		6	1.0755	0.651644
	WT - SQSTM1				R185S - SQSTM1				C170Y - SQSTM1
Torin 1	-	+		Torin 1	-	+		Torin 1	-	+
1	1.01957	0.620303		1	1.05395	0.441484		1	1.0347	0.667547
2	1.0282	0.497783		2	0.959526	0.346593		2	0.913101	0.680243
3	0.952237	0.405706		3	0.986519	0.438652		3	1.0522	0.578608
	WT - p-S6/S6				R185S - p-S6/S6				C170Y - p-S6/S6
Torin 1	-	+		Torin 1	-	+		Torin 1	-	+
1	1.12096	0		1	1.19694	0		1	1.10058	0
2	0.924223	0		2	1.0094	0		2	1.07714	0
3	0.985682	0		3	0.830378	0		3	0.885754	0
